# Supplementary material for: Log Transformation Improves Dating of Phylogenies
Source: Mol Biol Evol. 2020 Sep 4;38(3):1151–67. doi: 10.1093/molbev/msaa222 (PMC7947844; doi:10.1093/molbev/msaa222)
Supplement: msaa222_Supplementary_Data [file msaa222_supplementary_data.zip]

Archive with 8 entries (8 files):
- citing.bib
- cpl-natbib.sty
- crop.sty
- epstopdf.sty
- MBE.cls
- natbib.bst
- smreferencesnew.bib
- supplementary.pdf
