# Supplementary material for: Log Transformation Improves Dating of Phylogenies
Source: Mol Biol Evol. 2020 Sep 4;38(3):1151–67. doi: 10.1093/molbev/msaa222 (PMC7947844; doi:10.1093/molbev/msaa222)
Supplement: msaa222_Supplementary_Data [file msaa222_supplementary_data.zip › citing.bib]

@article{Xia2013,
  doi = {10.1093/molbev/mst064},
  url = {https://doi.org/10.1093/molbev/mst064},
  year = {2013},
  month = apr,
  publisher = {Oxford University Press ({OUP})},
  volume = {30},
  number = {7},
  pages = {1720--1728},
  author = {Xuhua Xia},
  title = {{DAMBE}5: A Comprehensive Software Package for Data Analysis in Molecular Biology and Evolution},
  journal = {Molecular Biology and Evolution}
}

@article{Meaney2007,
  doi = {10.1118/1.2737264},
  url = {https://doi.org/10.1118/1.2737264},
  year = {2007},
  month = may,
  publisher = {Wiley},
  volume = {34},
  number = {6Part1},
  pages = {2014--2023},
  author = {Paul M. Meaney and Qianqian Fang and Tonny Rubaek and Eugene Demidenko and Keith D. Paulsen},
  title = {Log transformation benefits parameter estimation in microwave tomographic imaging},
  journal = {Medical Physics}
}

@article{Aban2004,
title = "Generalized least-squares estimators for the thickness of heavy tails",
journal = "Journal of Statistical Planning and Inference",
volume = "119",
number = "2",
pages = "341 - 352",
year = "2004",
issn = "0378-3758",
doi = "https://doi.org/10.1016/S0378-3758(02)00419-6",
url = "http://www.sciencedirect.com/science/article/pii/S0378375802004196",
author = "Inmaculada B. Aban and Mark M. Meerschaert"
}

@article{Clifford2013,
title = "Correction factors for unbiased, efficient estimation and prediction of biomass from log–log allometric models",
journal = "Forest Ecology and Management",
volume = "310",
pages = "375 - 381",
year = "2013",
issn = "0378-1127",
doi = "https://doi.org/10.1016/j.foreco.2013.08.041",
author = "David Clifford and Noel Cressie and Jacqueline R. England and Stephen H. Roxburgh and Keryn I. Paul"
}

@article{Stynes1986,
 ISSN = {00237639},
 URL = {http://www.jstor.org/stable/3146567},
 author = {Daniel J. Stynes and George L. Peterson and Donald H. Rosenthal},
 journal = {Land Economics},
 number = {1},
 pages = {94--103},
 publisher = {[Board of Regents of the University of Wisconsin System, University of Wisconsin Press]},
 title = {Log Transformation Bias in Estimating Travel Cost Models},
 volume = {62},
 year = {1986}
}

@article{Xiao2011,
author = {Xiao, Xiao and White, Ethan P. and Hooten, Mevin B. and Durham, Susan L.},
title = {On the use of log-transformation vs. nonlinear regression for analyzing biological power laws},
journal = {Ecology},
volume = {92},
number = {10},
pages = {1887-1894},
doi = {10.1890/11-0538.1},
url = {https://esajournals.onlinelibrary.wiley.com/doi/abs/10.1890/11-0538.1},
eprint = {https://esajournals.onlinelibrary.wiley.com/doi/pdf/10.1890/11-0538.1},
year = {2011}
}

@article{Keene1995,
author = {Keene, Oliver N.},
title = {The log transformation is special},
journal = {Statistics in Medicine},
volume = {14},
number = {8},
pages = {811-819},
doi = {10.1002/sim.4780140810},
url = {https://onlinelibrary.wiley.com/doi/abs/10.1002/sim.4780140810},
eprint = {https://onlinelibrary.wiley.com/doi/pdf/10.1002/sim.4780140810},
year = {1995}
}

@article{Xia2011,
title = "A distance-based least-square method for dating speciation events",
journal = "Molecular Phylogenetics and Evolution",
volume = "59",
number = "2",
pages = "342 - 353",
year = "2011",
issn = "1055-7903",
doi = "https://doi.org/10.1016/j.ympev.2011.01.017",
url = "http://www.sciencedirect.com/science/article/pii/S1055790311000443",
author = "Xuhua Xia and Qun Yang",
keywords = "Dating, Local clocks, Evolutionary distance, Least-squares, Statistical estimation, Rate-smoothing, Divergence time, Primate",
}

@article{Ho2015,
author = {Ho, Simon Y. W. and Duchêne, Sebastián and Duchêne, David},
title = {Simulating and detecting autocorrelation of molecular evolutionary rates among lineages},
journal = {Molecular Ecology Resources},
volume = {15},
number = {4},
pages = {688-696},
keywords = {Bayes factor, Bayesian phylogenetic analysis, molecular clock, relaxed clock, substitution rate},
doi = {10.1111/1755-0998.12320},
url = {https://onlinelibrary.wiley.com/doi/abs/10.1111/1755-0998.12320},
eprint = {https://onlinelibrary.wiley.com/doi/pdf/10.1111/1755-0998.12320},
year = {2015}
}

@article{Fitch1971,
 ISSN = {00397989},
 URL = {http://www.jstor.org/stable/2412116},
 author = {Walter M. Fitch},
 journal = {Systematic Zoology},
 number = {4},
 pages = {406--416},
 publisher = {[Oxford University Press, Society of Systematic Biologists, Taylor & Francis, Ltd.]},
 title = {Toward Defining the Course of Evolution: Minimum Change for a Specific Tree Topology},
 volume = {20},
 year = {1971}
}


@article{Rzhetsky1993,
    author = {Rzhetsky, A and Nei, M},
    title = "{Theoretical foundation of the minimum-evolution method of phylogenetic inference.}",
    journal = {Molecular Biology and Evolution},
    volume = {10},
    number = {5},
    pages = {1073-1095},
    year = {1993},
    month = {09},
    doi = {10.1093/oxfordjournals.molbev.a040056},
    url = {https://doi.org/10.1093/oxfordjournals.molbev.a040056},
    eprint = {https://academic.oup.com/mbe/article-pdf/10/5/1073/11176298/11RZHE.PDF},
}

@article{Gascule1997,
    author = {Gascuel, O},
    title = "{BIONJ: an improved version of the NJ algorithm based on a simple model of sequence data.}",
    journal = {Molecular Biology and Evolution},
    volume = {14},
    number = {7},
    pages = {685-695},
    year = {1997},
    month = {07},
    issn = {0737-4038},
    doi = {10.1093/oxfordjournals.molbev.a025808},
    url = {https://doi.org/10.1093/oxfordjournals.molbev.a025808},
    eprint = {https://academic.oup.com/mbe/article-pdf/14/7/685/11165731/1gasc.pdf},
}

@article{Saitou1987,
    author = {Saitou, N and Nei, M},
    title = "{The neighbor-joining method: a new method for reconstructing phylogenetic trees.}",
    journal = {Molecular Biology and Evolution},
    volume = {4},
    number = {4},
    pages = {406-425},
    year = {1987},
    month = {07},
    issn = {0737-4038},
    doi = {10.1093/oxfordjournals.molbev.a040454},
    url = {https://doi.org/10.1093/oxfordjournals.molbev.a040454},
    eprint = {https://academic.oup.com/mbe/article-pdf/4/4/406/11167444/7sait.pdf},
}


@article{Tamura2018,
    author = {Tamura, Koichiro and Tao, Qiqing and Kumar, Sudhir},
    title = "{Theoretical Foundation of the RelTime Method for Estimating Divergence Times from Variable Evolutionary Rates}",
    journal = {Molecular Biology and Evolution},
    volume = {35},
    number = {7},
    pages = {1770-1782},
    year = {2018},
    month = {03},
    issn = {0737-4038},
    doi = {10.1093/molbev/msy044},
    url = {https://doi.org/10.1093/molbev/msy044},
    eprint = {https://academic.oup.com/mbe/article-pdf/35/7/1770/25029449/msy044.pdf},
}

@article{Beaulieu2015,
    author = {Beaulieu, Jeremy M. and O'Meara, Brian C. and Crane, Peter and Donoghue, Michael J.},
    title = "{Heterogeneous Rates of Molecular Evolution and Diversification Could Explain the Triassic Age Estimate for Angiosperms}",
    journal = {Systematic Biology},
    volume = {64},
    number = {5},
    pages = {869-878},
    year = {2015},
    month = {05},
    issn = {1063-5157},
    doi = {10.1093/sysbio/syv027},
    url = {https://doi.org/10.1093/sysbio/syv027},
    eprint = {https://academic.oup.com/sysbio/article-pdf/64/5/869/24588511/syv027.pdf},
}

@article{Kumar2016,
    author = {Kumar, Sudhir and Hedges, S. Blair},
    title = "{Advances in Time Estimation Methods for Molecular Data}",
    journal = {Molecular Biology and Evolution},
    volume = {33},
    number = {4},
    pages = {863-869},
    year = {2016},
    month = {02},
    issn = {0737-4038},
    doi = {10.1093/molbev/msw026},
    url = {https://doi.org/10.1093/molbev/msw026},
    eprint = {https://academic.oup.com/mbe/article-pdf/33/4/863/24366662/msw026.pdf},
}

@Article{Rambaut2009,
author={Rambaut, Andrew
and Holmes, Edward},
title={The early molecular epidemiology of the swine-origin A/H1N1 human influenza pandemic},
journal={PLoS currents},
year={2009},
month={Aug},
day={18},
publisher={Public Library of Science},
volume={1},
pages={RRN1003-RRN1003},
note={20025195[pmid]},
note={PMC2762654[pmcid]},
note={k/-/-/1rl276mll9xnz/2[PII]},
issn={2157-3999},
doi={10.1371/currents.rrn1003},
url={https://www.ncbi.nlm.nih.gov/pubmed/20025195}
}

@Article{Lemey2009,
author={Lemey, Philippe
and Suchard, Marc
and Rambaut, Andrew},
title={Reconstructing the initial global spread of a human influenza pandemic: A Bayesian spatial-temporal model for the global spread of H1N1pdm},
journal={PLoS currents},
year={2009},
month={Sep},
day={02},
publisher={Public Library of Science},
volume={1},
pages={RRN1031-RRN1031},
note={20029613[pmid]},
note={PMC2762761[pmcid]},
note={k/-/-/1rl276mll9xnz/3[PII]},
issn={2157-3999},
doi={10.1371/currents.RRN1031},
url={https://www.ncbi.nlm.nih.gov/pubmed/20029613}
}

@Article{Dudas2017,
author={Dudas, Gytis
and Carvalho, Luiz Max
and Bedford, Trevor
and Tatem, Andrew J.
and Baele, Guy
and Faria, Nuno R.
and Park, Daniel J.
and Ladner, Jason T.
and Arias, Armando
and Asogun, Danny
and Bielejec, Filip
and Caddy, Sarah L.
and Cotten, Matthew
and D'Ambrozio, Jonathan
and Dellicour, Simon
and Di Caro, Antonino
and Diclaro, Joseph W.
and Duraffour, Sophie
and Elmore, Michael J.
and Fakoli, Lawrence S.
and Faye, Ousmane
and Gilbert, Merle L.
and Gevao, Sahr M.
and Gire, Stephen
and Gladden-Young, Adrianne
and Gnirke, Andreas
and Goba, Augustine
and Grant, Donald S.
and Haagmans, Bart L.
and Hiscox, Julian A.
and Jah, Umaru
and Kugelman, Jeffrey R.
and Liu, Di
and Lu, Jia
and Malboeuf, Christine M.
and Mate, Suzanne
and Matthews, David A.
and Matranga, Christian B.
and Meredith, Luke W.
and Qu, James
and Quick, Joshua
and Pas, Suzan D.
and Phan, My V. T.
and Pollakis, Georgios
and Reusken, Chantal B.
and Sanchez-Lockhart, Mariano
and Schaffner, Stephen F.
and Schieffelin, John S.
and Sealfon, Rachel S.
and Simon-Loriere, Etienne
and Smits, Saskia L.
and Stoecker, Kilian
and Thorne, Lucy
and Tobin, Ekaete Alice
and Vandi, Mohamed A.
and Watson, Simon J.
and West, Kendra
and Whitmer, Shannon
and Wiley, Michael R.
and Winnicki, Sarah M.
and Wohl, Shirlee
and W{\"o}lfel, Roman
and Yozwiak, Nathan L.
and Andersen, Kristian G.
and Blyden, Sylvia O.
and Bolay, Fatorma
and Carroll, Miles W.
and Dahn, Bernice
and Diallo, Boubacar
and Formenty, Pierre
and Fraser, Christophe
and Gao, George F.
and Garry, Robert F.
and Goodfellow, Ian
and G{\"u}nther, Stephan
and Happi, Christian T.
and Holmes, Edward C.
and Kargbo, Brima
and Ke{\"i}ta, Sakoba
and Kellam, Paul
and Koopmans, Marion P. G.
and Kuhn, Jens H.
and Loman, Nicholas J.
and Magassouba, N'Faly
and Naidoo, Dhamari
and Nichol, Stuart T.
and Nyenswah, Tolbert
and Palacios, Gustavo
and Pybus, Oliver G.
and Sabeti, Pardis C.
and Sall, Amadou
and Str{\"o}her, Ute
and Wurie, Isatta
and Suchard, Marc A.
and Lemey, Philippe
and Rambaut, Andrew},
title={Virus genomes reveal factors that spread and sustained the Ebola epidemic},
journal={Nature},
year={2017},
volume={544},
number={7650},
pages={309-315},
issn={1476-4687},
doi={10.1038/nature22040},
url={https://doi.org/10.1038/nature22040}
}

@article{Ho2014,
title = "The changing face of the molecular evolutionary clock",
journal = "Trends in Ecology \& Evolution",
volume = "29",
number = "9",
pages = "496 - 503",
year = "2014",
issn = "0169-5347",
doi = "https://doi.org/10.1016/j.tree.2014.07.004",
url = "http://www.sciencedirect.com/science/article/pii/S0169534714001554",
author = "Simon Y.W. Ho",
}
@Article{Schwartz2006,
author="Schwartz, Jeffrey H.
and Maresca, Bruno",
title="Do Molecular Clocks Run at All? A Critique of Molecular Systematics",
journal="Biological Theory",
year="2006",
month="Dec",
day="01",
volume="1",
number="4",
pages="357--371",
issn="1555-5550",
doi="10.1162/biot.2006.1.4.357",
url="https://doi.org/10.1162/biot.2006.1.4.357"
}

@article{Mario2007,
title = "Dates from the molecular clock: how wrong can we be?",
journal = "Trends in Ecology \& Evolution",
volume = "22",
number = "4",
pages = "180 - 184",
year = "2007",
issn = "0169-5347",
doi = "https://doi.org/10.1016/j.tree.2006.11.013",
url = "http://www.sciencedirect.com/science/article/pii/S016953470600379X",
author = "Mário J.F. Pulquério and Richard A. Nichols",
}
@article{seqgen,
    author = {Rambaut, Andrew and Grass, Nicholas C.},
    title = "{Seq-Gen: an application for the Monte Carlo simulation of DNA sequence evolution along phylogenetic trees}",
    journal = {Bioinformatics},
    volume = {13},
    number = {3},
    pages = {235-238},
    year = {1997},
    month = {06},
    issn = {1367-4803},
    doi = {10.1093/bioinformatics/13.3.235},
    url = {https://doi.org/10.1093/bioinformatics/13.3.235},
    eprint = {http://oup.prod.sis.lan/bioinformatics/article-pdf/13/3/235/1170463/13-3-235.pdf},
}
@article{treedater,
    author = {Volz, E. M. and Frost, S. D. W.},
    title = "{Scalable relaxed clock phylogenetic dating}",
    journal = {Virus Evolution},
    volume = {3},
    number = {2},
    year = {2017},
    month = {08},
    abstract = "{Molecular clock models relate observed genetic diversity to calendar time, enabling estimation of times of common ancestry. Many large datasets of fast-evolving viruses are not well fitted by molecular clock models that assume a constant substitution rate through time, and more flexible relaxed clock models are required for robust inference of rates and dates. Estimation of relaxed molecular clocks using Bayesian Markov chain Monte Carlo is computationally expensive and may not scale well to large datasets. We build on recent advances in maximum likelihood and least-squares phylogenetic and molecular clock dating methods to develop a fast relaxed-clock method based on a Gamma-Poisson mixture model of substitution rates. This method estimates a distinct substitution rate for every lineage in the phylogeny while being scalable to large phylogenies. Unknown lineage sample dates can be estimated as well as unknown root position. We estimate confidence intervals for rates, dates, and tip dates using parametric and non-parametric bootstrap approaches. This method is implemented as an open-source R package, treedater.}",
    issn = {2057-1577},
    doi = {10.1093/ve/vex025},
    url = {https://doi.org/10.1093/ve/vex025},
    note = {vex025},
    eprint = {http://oup.prod.sis.lan/ve/article-pdf/3/2/vex025/19664366/vex025.pdf},
}


@Article{Langley1974,
author="Langley, Charles H.
and Fitch, Walter M.",
title="An examination of the constancy of the rate of molecular evolution",
journal="Journal of Molecular Evolution",
year="1974",
month="Sep",
day="01",
volume="3",
number="3",
pages="161--177",
abstract="The vertebrate evolution of four proteins (6 and$\beta$ hemoglobins, cytochromec, and fibrinopeptide A) is examined via a maximum likelihood procedure. The fundamental hypothesis is that the process of nucleotide substitution as revealed by the minimum phyletic distance procedure (Fitch, 1971) is Poisson with a constant time average for each protein. The method allows the simultaneous estimation of the relative times of divergence of all common ancestors while utilizing the information from all four proteins. It also affords the possibility of statistically testing several biologically meaningful hypotheses. The results are the following:",
issn="1432-1432",
doi="10.1007/BF01797451",
url="https://doi.org/10.1007/BF01797451"
}

@article{lsd,
    author = {To, Thu-Hien and Jung, Matthieu and Lycett, Samantha and Gascuel, Olivier},
    title = "{Fast Dating Using Least-Squares Criteria and Algorithms}",
    journal = {Systematic Biology},
    volume = {65},
    number = {1},
    pages = {82-97},
    year = {2015},
    month = {09},
    issn = {1063-5157},
    doi = {10.1093/sysbio/syv068},
    url = {https://doi.org/10.1093/sysbio/syv068},
    eprint = {http://oup.prod.sis.lan/sysbio/article-pdf/65/1/82/24588910/syv068.pdf}
}

@article{Little2017,
    author = {Little, Susan J. AND Kosakovsky Pond, Sergei L. AND Anderson, Christy M. AND Young, Jason A. AND Wertheim, Joel O. AND Mehta, Sanjay R. AND May, Susanne AND Smith, Davey M.},
    journal = {PLOS ONE},
    publisher = {Public Library of Science},
    title = {Using HIV Networks to Inform Real Time Prevention Interventions},
    year = {2014},
    month = {06},
    volume = {9},
    url = {https://doi.org/10.1371/journal.pone.0098443},
    pages = {1-8},
    number = {6},
    doi = {10.1371/journal.pone.0098443}
}

@misc{dryad_12546_2,
  title = {Data from: Phylogenomics reveals rapid, simultaneous diversification of three major clades of Gondwanan frogs at the Cretaceous–Paleogene boundary},
  author = {Feng, Y and Blackburn, DC and Liang, D and Hillis, DM and Wake, DB and Cannatella, DC and Zhang, P},
  year = {2017},
  journal = {Proceedings of the National Academy of Sciences of the United States of America},
  URL = {http://dx.doi.org/10.5061/dryad.12546.2},
  doi = {doi:10.5061/dryad.12546.2},
  publisher = {Dryad Digital Repository}
}

@article{Feng2017,
author = {Feng, Yan-Jie and Blackburn, David C. and Liang, Dan and Hillis, David M. and Wake, David B. and Cannatella, David C. and Zhang, Peng}, 
title = {Phylogenomics reveals rapid, simultaneous diversification of three major clades of Gondwanan frogs at the Cretaceous–Paleogene boundary},
volume = {114}, 
number = {29}, 
pages = {E5864-E5870}, 
year = {2017}, 
doi = {10.1073/pnas.1704632114}, 
URL = {http://www.pnas.org/content/114/29/E5864.abstract}, 
eprint = {http://www.pnas.org/content/114/29/E5864.full.pdf}, 
journal = {Proceedings of the National Academy of Sciences} 
}

@article{Hampl2009,
    title = {{Phylogenomic analyses support the monophyly of Excavata and resolve relationships among eukaryotic "supergroups"}},
    year = {2009},
    journal = {Proceedings of the National Academy of Sciences},
    author = {Hampl, V. and Hug, L. and Leigh, J. W. and Dacks, J. B. and Lang, B. F. and Simpson, A. G. B. and Roger, A. J.},
    number = {10},
    pages = {3859--3864},
    volume = {106},
    url = {http://www.pnas.org/cgi/doi/10.1073/pnas.0807880106},
    isbn = {0027-8424},
    doi = {10.1073/pnas.0807880106},
    issn = {0027-8424},
    pmid = {19237557}
}

@article{Bashan2016UniversalityDynamics,
    title = {{Universality of human microbial dynamics}},
    year = {2016},
    journal = {Nature},
    author = {Bashan, Amir and Gibson, Travis E. and Friedman, Jonathan and Carey, Vincent J. and Weiss, Scott T. and Hohmann, Elizabeth L. and Liu, Yang-Yu},
    number = {7606},
    month = {6},
    pages = {259--262},
    volume = {534},
    publisher = {Nature Research},
    url = {http://www.nature.com/doifinder/10.1038/nature18301},
    doi = {10.1038/nature18301},
    issn = {0028-0836}
}

@article{Song2012ResolvingModel.,
    title = {{Resolving conflict in eutherian mammal phylogeny using phylogenomics and the multispecies coalescent model.}},
    year = {2012},
    journal = {Proceedings of the National Academy of Sciences of the United States of America},
    author = {Song, Sen and Liu, Liang and Edwards, Scott V and Wu, Shaoyuan},
    number = {37},
    month = {9},
    pages = {14942--7},
    volume = {109},
    publisher = {National Academy of Sciences},
    url = {http://www.ncbi.nlm.nih.gov/pubmed/22930817 http://www.pubmedcentral.nih.gov/articlerender.fcgi?artid=PMC3443116},
    doi = {10.1073/pnas.1211733109},
    issn = {1091-6490},
    pmid = {22930817}
}

@article{Wickett2014PhylotranscriptomicPlants.,
    title = {{Phylotranscriptomic analysis of the origin and early diversification of land plants.}},
    year = {2014},
    journal = {Proceedings of the National Academy of Sciences of the United States of America},
    author = {Wickett, Norman J and Mirarab, Siavash and Nguyen, Nam and Warnow, Tandy and Carpenter, Eric and Matasci, Naim and Ayyampalayam, Saravanaraj and Barker, Michael S and Burleigh, J Gordon and Gitzendanner, Matthew A and Ruhfel, Brad R and Wafula, Eric and Der, Joshua P and Graham, Sean W and Mathews, Sarah and Melkonian, Michael and Soltis, Douglas E and Soltis, Pamela S and Miles, Nicholas W and Rothfels, Carl J and Pokorny, Lisa and Shaw, A Jonathan and DeGironimo, Lisa and Stevenson, Dennis W and Surek, Barbara and Villarreal, Juan Carlos and Roure, Béatrice and Philippe, Hervé and dePamphilis, Claude W and Chen, Tao and Deyholos, Michael K and Baucom, Regina S and Kutchan, Toni M and Augustin, Megan M and Wang, Jun and Zhang, Yong and Tian, Zhijian and Yan, Zhixiang and Wu, Xiaolei and Sun, Xiao and Wong, Gane Ka-Shu and Leebens-Mack, James},
    number = {45},
    month = {11},
    pages = {4859--68},
    volume = {111},
    publisher = {National Academy of Sciences},
    url = {http://www.ncbi.nlm.nih.gov/pubmed/25355905 http://www.pubmedcentral.nih.gov/articlerender.fcgi?artid=PMC4234587},
    doi = {10.1073/pnas.1323926111},
    issn = {1091-6490},
    pmid = {25355905},
    keywords = {Streptophyta, land plants, phylogenomics, phylogeny, transcriptome}
}

@article{Springer2016TheDelusion,
    title = {{The gene tree delusion}},
    year = {2016},
    journal = {Molecular Phylogenetics and Evolution},
    author = {Springer, Mark S. and Gatesy, John},
    pages = {1--33},
    volume = {94},
    url = {http://www.sciencedirect.com/science/article/pii/S1055790315002225},
    doi = {10.1016/j.ympev.2015.07.018},
    issn = {10557903}
}

@inproceedings{Aberer2011AIdentification,
    title = {{A Simple and Accurate Method for Rogue Taxon Identification}},
    year = {2011},
    booktitle = {2011 IEEE International Conference on Bioinformatics and Biomedicine},
    author = {Aberer, Andre J. and Stamatakis, Alexandros},
    month = {11},
    pages = {118--122},
    publisher = {IEEE},
    url = {http://ieeexplore.ieee.org/document/6120419/},
    isbn = {978-1-4577-1799-4},
    doi = {10.1109/BIBM.2011.70}
}

@article{Aberer2013PruningWebservice,
    title = {{Pruning Rogue Taxa Improves Phylogenetic Accuracy: An Efficient Algorithm and Webservice}},
    year = {2013},
    journal = {Systematic Biology},
    author = {Aberer, A. J. and Krompass, D. and Stamatakis, A.},
    number = {1},
    month = {1},
    pages = {162--166},
    volume = {62},
    publisher = {Sinauer Associates, Version 4.0 b10, Sunderland (MA)},
    url = {https://academic.oup.com/sysbio/article-lookup/doi/10.1093/sysbio/sys078},
    doi = {10.1093/sysbio/sys078},
    issn = {1063-5157}
}

@article{Bogdanowicz2012MatchingTrees,
    title = {{Matching Split Distance for Unrooted Binary Phylogenetic Trees}},
    year = {2012},
    journal = {IEEE/ACM Transactions on Computational Biology and Bioinformatics},
    author = {Bogdanowicz, D. and Giaro, K.},
    number = {1},
    month = {1},
    pages = {150--160},
    volume = {9},
    url = {http://www.ncbi.nlm.nih.gov/pubmed/21383415 http://ieeexplore.ieee.org/document/5728793/},
    doi = {10.1109/TCBB.2011.48},
    issn = {1545-5963},
    pmid = {21383415}
}
