# Supplementary material for: Log Transformation Improves Dating of Phylogenies
Source: Mol Biol Evol. 2020 Sep 4;38(3):1151–67. doi: 10.1093/molbev/msaa222 (PMC7947844; doi:10.1093/molbev/msaa222)
Supplement: msaa222_Supplementary_Data [file msaa222_supplementary_data.zip › smreferencesnew.bib]

@misc{Feduccia2003,
    title = {{'Big bang' for tertiary birds?}},
    year = {2003},
    booktitle = {Trends in Ecology and Evolution},
    author = {Feduccia, Alan},
    pages = {172--176},
    volume = {18},
    isbn = {0169-5347},
    doi = {10.1016/S0169-5347(03)00017-X},
    issn = {01695347}
}

@article{10KP,
    title = {{10KP: A phylodiverse genome sequencing plan}},
    year = {2018},
    journal = {GigaScience},
    author = {Cheng, Shifeng and Melkonian, Michael and Smith, Stephen A and Brockington, Samuel and Archibald, John M and Delaux, Pierre-Marc and Li, Fay-Wei and Melkonian, Barbara and Mavrodiev, Evgeny V and Sun, Wenjing and Fu, Yuan and Yang, Huanming and Soltis, Douglas E and Graham, Sean W and Soltis, Pamela S and Liu, Xin and Xu, Xun and Wong, Gane Ka-Shu},
    isbn = {2015052915040},
    doi = {10.1093/gigascience/giy013},
    issn = {2047-217X},
    pmid = {29618049}
}

@article{Johnson2011,
    title = {{2011 update of the drug resistance mutations in HIV-1}},
    year = {2011},
    journal = {Top Antivir Med},
    author = {Johnson, V A and Calvez, V and Gunthard, H F and Paredes, R and Pillay, D and Shafer, R and Wensing, A M and Richman, D D},
    number = {4},
    pages = {156--164},
    volume = {19},
    url = {http://www.ncbi.nlm.nih.gov/entrez/query.fcgi?cmd=Retrieve&db=PubMed&dopt=Citation&list_uids=22156218},
    isbn = {2161-5853 (Electronic){\textbackslash}r2161-5853 (Linking)},
    issn = {2161-5853},
    pmid = {22156218},
    keywords = {*Drug Resistance, Viral, *Mutation, Missense, Anti-HIV Agents/*pharmacology, HIV Infections/*virology, HIV-1/*drug effects/*genetics/isolation {\&} purifica, Humans, Viral Proteins/*genetics}
}

@article{Nanda1999,
    title = {{300 million years of conserved synteny between chicken Z and human chromosome 9}},
    year = {1999},
    journal = {Nature genetics},
    author = {Nanda, Indrajit and Shan, Zhihong and Schartl, Manfred and Burt, Dave W and Koehler, Michael and Nothwang, Hans-Gerd and Gr{\"{u}}tzner, Frank and Paton, Ian R and Windsor, Dawn and Dunn, Ian},
    number = {3},
    pages = {258--259},
    volume = {21},
    publisher = {Nature Publishing Group}
}

@article{Steel2009,
    title = {{A basic limitation on inferring phylogenies by pairwise sequence comparisons}},
    year = {2009},
    journal = {Journal of Theoretical Biology},
    author = {Steel, Mike},
    number = {3},
    pages = {467--472},
    volume = {256},
    isbn = {1095-8541 (Electronic) 0022-5193 (Linking)},
    doi = {10.1016/j.jtbi.2008.10.010},
    issn = {00225193},
    pmid = {19000697},
    arxivId = {0808.2660},
    keywords = {Distance-based methods, Gamma distributed rates, Identifiability, Phylogenetic tree}
}

@article{Rasmussen2011,
    title = {{A Bayesian approach for fast and accurate gene tree reconstruction}},
    year = {2011},
    journal = {Molecular Biology and Evolution},
    author = {Rasmussen, Matthew D. and Kellis, Manolis},
    number = {1},
    pages = {273--290},
    volume = {28},
    isbn = {1537-1719 (Electronic){\textbackslash}r0737-4038 (Linking)},
    doi = {10.1093/molbev/msq189},
    issn = {07374038},
    pmid = {20660489},
    keywords = {Bayesian, gene duplication and loss, gene tree, phylogenetics, reconciliation, species tree}
}

@article{Lartillot2004,
    title = {{A Bayesian mixture model for across-site heterogeneities in the amino-acid replacement process}},
    year = {2004},
    journal = {Molecular Biology and Evolution},
    author = {Lartillot, Nicolas and Philippe, Hervé},
    number = {6},
    pages = {1095--1109},
    volume = {21},
    isbn = {0737-4038},
    doi = {10.1093/molbev/msh112},
    issn = {07374038},
    pmid = {15014145},
    keywords = {Amino-acid replacement, Bayes, Bayes factor, Dirichlet process mixtures, Phylogeny, Posterior predictive resampling}
}

@article{DeOliveiraMartins2014,
    title = {{A Bayesian Supertree Model for Genome-Wide Species Tree Reconstruction}},
    year = {2016},
    journal = {Systematic Biology},
    author = {De Oliveira Martins, Leonardo and Mallo, Diego and Posada, David},
    number = {3},
    month = {5},
    pages = {397--416},
    volume = {65},
    url = {http://sysbio.oxfordjournals.org/cgi/doi/10.1093/sysbio/syu082 https://academic.oup.com/sysbio/article-lookup/doi/10.1093/sysbio/syu082},
    doi = {10.1093/sysbio/syu082},
    issn = {1063-5157}
}

@article{Sainudiin2016,
    title = {{A Beta-splitting model for evolutionary trees.}},
    year = {2016},
    journal = {Roy. Soc. Open Sci.},
    author = {Sainudiin, Raazesh and V{\'{e}}ber, Amandine},
    pages = {Eprint arxiv 1511.08828},
    volume = {In press.},
    doi = {10.1098/rsos.160016},
    issn = {20545703},
    keywords = {eta-splitting model for evolutionary, raazesh sainudiin and amandine, trees, v{\'{e}}ber}
}

@article{Kunin2008,
    title = {{A bioinformatician's guide to metagenomics.}},
    year = {2008},
    journal = {Microbiology and molecular biology reviews : MMBR},
    author = {Kunin, Victor and Copeland, Alex and Lapidus, Alla and Mavromatis, Konstantinos and Hugenholtz, Philip},
    number = {4},
    pages = {557--78},
    volume = {72},
    publisher = {Am Soc Microbiol},
    url = {http://www.ncbi.nlm.nih.gov/pubmed/19052320},
    institution = {Microbial Ecology Program, DOE Joint Genome Institute, 2800 Mitchell Drive, Walnut Creek, CA, USA.},
    doi = {10.1128/MMBR.00009-08},
    issn = {10985557},
    pmid = {19052320},
    keywords = {database management systems, databases, dna, environmental microbiology, genetic, genome, genome genetics, genomics, genomics methods, genomics standards, information storage retrieval, information storage retrieval methods, sequence analysis}
}

@article{Kane2017,
    title = {{A bound on partitioning clusters}},
    year = {2017},
    journal = {Electr. J. Comb.},
    author = {Kane, Daniel and Tao, Terence},
    pages = {P2.31},
    volume = {24},
    url = {http://arxiv.org/abs/1702.00912},
    arxivId = {1702.00912}
}

@article{Wertheim2013a,
    title = {{A Case for the Ancient Origin of Coronaviruses}},
    year = {2013},
    journal = {Journal of Virology},
    author = {Wertheim, J. O. and Chu, D. K. W. and Peiris, J. S. M. and Kosakovsky Pond, S. L. and Poon, L. L. M.},
    doi = {10.1128/JVI.03273-12},
    issn = {0022-538X}
}

@article{Hedin2001,
    title = {{A Combined Molecular Approach to Phylogeny of the Jumping Spider Subfamily Dendryphantinae (Araneae: Salticidae)}},
    year = {2001},
    journal = {Molecular Phylogenetics and Evolution},
    author = {Hedin, Marshal C. and Maddison, Wayne P.},
    number = {3},
    pages = {386--403},
    volume = {18},
    url = {http://linkinghub.elsevier.com/retrieve/pii/S1055790300908832},
    isbn = {1055-7903},
    doi = {10.1006/mpev.2000.0883},
    issn = {10557903},
    pmid = {11277632}
}

@article{emp,
    title = {{A communal catalogue reveals Earth’s multiscale microbial diversity}},
    year = {2017},
    journal = {Nature},
    author = {Thompson, Luke R. and Sanders, Jon G. and McDonald, Daniel and Amir, Amnon and Ladau, Joshua and Locey, Kenneth J. and Prill, Robert J. and Tripathi, Anupriya and Gibbons, Sean M. and Ackermann, Gail and Navas-Molina, Jose A. and Janssen, Stefan and Kopylova, Evguenia and V{\'{a}}zquez-Baeza, Yoshiki and Gonz{\'{a}}lez, Antonio and Morton, James T. and Mirarab, Siavash and Zech Xu, Zhenjiang and Jiang, Lingjing and Haroon, Mohamed F. and Kanbar, Jad and Zhu, Qiyun and Jin Song, Se and Kosciolek, Tomasz and Bokulich, Nicholas A. and Lefler, Joshua and Brislawn, Colin J. and Humphrey, Gregory and Owens, Sarah M. and Hampton-Marcell, Jarrad and Berg-Lyons, Donna and McKenzie, Valerie and Fierer, Noah and Fuhrman, Jed A. and Clauset, Aaron and Stevens, Rick L. and Shade, Ashley and Pollard, Katherine S. and Goodwin, Kelly D. and Jansson, Janet K. and Gilbert, Jack A. and Knight, Rob and Rivera, Jose L. Agosto and Al-Moosawi, Lisa and Alverdy, John and Amato, Katherine R. and Andras, Jason and Angenent, Largus T. and Antonopoulos, Dionysios A. and Apprill, Amy and Armitage, David and Ballantine, Kate and Bárta, Jirˇí and Baum, Julia K. and Berry, Allison and Bhatnagar, Ashish and Bhatnagar, Monica and Biddle, Jennifer F. and Bittner, Lucie and Boldgiv, Bazartseren and Bottos, Eric and Boyer, Donal M. and Braun, Josephine and Brazelton, William and Brearley, Francis Q. and Campbell, Alexandra H. and Caporaso, J. Gregory and Cardona, Cesar and Carroll, JoLynn and Cary, S. Craig and Casper, Brenda B. and Charles, Trevor C. and Chu, Haiyan and Claar, Danielle C. and Clark, Robert G. and Clayton, Jonathan B. and Clemente, Jose C. and Cochran, Alyssa and Coleman, Maureen L. and Collins, Gavin and Colwell, Rita R. and Contreras, Mónica and Crary, Benjamin B. and Creer, Simon and Cristol, Daniel A. and Crump, Byron C. and Cui, Duoying and Daly, Sarah E. and Davalos, Liliana and Dawson, Russell D. and Defazio, Jennifer and Delsuc, Frédéric and Dionisi, Hebe M. and Dominguez-Bello, Maria Gloria and Dowell, Robin and Dubinsky, Eric A. and Dunn, Peter O. and Ercolini, Danilo and Espinoza, Robert E. and Ezenwa, Vanessa and Fenner, Nathalie and Findlay, Helen S. and Fleming, Irma D. and Fogliano, Vincenzo and Forsman, Anna and Freeman, Chris and Friedman, Elliot S. and Galindo, Giancarlo and Garcia, Liza and Garcia-Amado, Maria Alexandra and Garshelis, David and Gasser, Robin B. and Gerdts, Gunnar and Gibson, Molly K. and Gifford, Isaac and Gill, Ryan T. and Giray, Tugrul and Gittel, Antje and Golyshin, Peter and Gong, Donglai and Grossart, Hans-Peter and Guyton, Kristina and Haig, Sarah-Jane and Hale, Vanessa and Hall, Ross Stephen and Hallam, Steven J. and Handley, Kim M. and Hasan, Nur A. and Haydon, Shane R. and Hickman, Jonathan E. and Hidalgo, Glida and Hofmockel, Kirsten S. and Hooker, Jeff and Hulth, Stefan and Hultman, Jenni and Hyde, Embriette and Ibáñez-Álamo, Juan Diego and Jastrow, Julie D. and Jex, Aaron R. and Johnson, L. Scott and Johnston, Eric R. and Joseph, Stephen and Jurburg, Stephanie D. and Jurelevicius, Diogo and Karlsson, Anders and Karlsson, Roger and Kauppinen, Seth and Kellogg, Colleen T. E. and Kennedy, Suzanne J. and Kerkhof, Lee J. and King, Gary M. and Kling, George W. and Koehler, Anson V. and Krezalek, Monika and Kueneman, Jordan and Lamendella, Regina and Landon, Emily M. and Lane-deGraaf, Kelly and LaRoche, Julie and Larsen, Peter and Laverock, Bonnie and Lax, Simon and Lentino, Miguel and Levin, Iris I. and Liancourt, Pierre and Liang, Wenju and Linz, Alexandra M. and Lipson, David A. and Liu, Yongqin and Lladser, Manuel E. and Lozada, Mariana and Spirito, Catherine M. and MacCormack, Walter P. and MacRae-Crerar, Aurora and Magris, Magda and Martín-Platero, Antonio M. and Martín-Vivaldi, Manuel and Martínez, L. Margarita and Martínez-Bueno, Manuel and Marzinelli, Ezequiel M. and Mason, Olivia U. and Mayer, Gregory D. and McDevitt-Irwin, Jamie M. and McDonald, James E. and McGuire, Krista L. and McMahon, Katherine D. and McMinds, Ryan and Medina, Mónica and Mendelson, Joseph R. and Metcalf, Jessica L. and Meyer, Folker and Michelangeli, Fabian and Miller, Kim and Mills, David A. and Minich, Jeremiah and Mocali, Stefano and Moitinho-Silva, Lucas and Moore, Anni and Morgan-Kiss, Rachael M. and Munroe, Paul and Myrold, David and Neufeld, Josh D. and Ni, Yingying and Nicol, Graeme W. and Nielsen, Shaun and Nissimov, Jozef I. and Niu, Kefeng and Nolan, Matthew J. and Noyce, Karen and O’Brien, Sarah L. and Okamoto, Noriko and Orlando, Ludovic and Castellano, Yadira Ortiz and Osuolale, Olayinka and Oswald, Wyatt and Parnell, Jacob and Peralta-Sánchez, Juan M. and Petraitis, Peter and Pfister, Catherine and Pilon-Smits, Elizabeth and Piombino, Paola and Pointing, Stephen B. and Pollock, F. Joseph and Potter, Caitlin and Prithiviraj, Bharath and Quince, Christopher and Rani, Asha and Ranjan, Ravi and Rao, Subramanya and Rees, Andrew P. and Richardson, Miles and Riebesell, Ulf and Robinson, Carol and Rockne, Karl J. and Rodriguezl, Selena Marie and Rohwer, Forest and Roundstone, Wayne and Safran, Rebecca J. and Sangwan, Naseer and Sanz, Virginia and Schrenk, Matthew and Schrenzel, Mark D. and Scott, Nicole M. and Seger, Rita L. and Seguin-Orlando, Andaine and Seldin, Lucy and Seyler, Lauren M. and Shakhsheer, Baddr and Sheets, Gabriela M. and Shen, Congcong and Shi, Yu and Shin, Hakdong and Shogan, Benjamin D. and Shutler, Dave and Siegel, Jeffrey and Simmons, Steve and Sjöling, Sara and Smith, Daniel P. and Soler, Juan J. and Sperling, Martin and Steinberg, Peter D. and Stephens, Brent and Stevens, Melita A. and Taghavi, Safiyh and Tai, Vera and Tait, Karen and Tan, Chia L. and Tas¸, Neslihan and Taylor, D. Lee and Thomas, Torsten and Timling, Ina and Turner, Benjamin L. and Urich, Tim and Ursell, Luke K. and van der Lelie, Daniel and Van Treuren, William and van Zwieten, Lukas and Vargas-Robles, Daniela and Thurber, Rebecca Vega and Vitaglione, Paola and Walker, Donald A. and Walters, William A. and Wang, Shi and Wang, Tao and Weaver, Tom and Webster, Nicole S. and Wehrle, Beck and Weisenhorn, Pamela and Weiss, Sophie and Werner, Jeffrey J. and West, Kristin and Whitehead, Andrew and Whitehead, Susan R. and Whittingham, Linda A. and Willerslev, Eske and Williams, Allison E. and Wood, Stephen A. and Woodhams, Douglas C. and Yang, Yeqin and Zaneveld, Jesse and Zarraonaindia, Iratxe and Zhang, Qikun and Zhao, Hongxia},
    number = {7681},
    month = {11},
    pages = {457–463},
    volume = {551},
    url = {http://www.nature.com/doifinder/10.1038/nature24621},
    doi = {10.1038/nature24621},
    issn = {0028-0836}
}

@inproceedings{Williams2002,
    title = {{A comparative study of RNN for outlier detection in data mining}},
    year = {2002},
    booktitle = {Data Mining, 2002. ICDM 2003. Proceedings. 2002 IEEE International Conference on},
    author = {Williams, Graham and Baxter, Rohan and He, Hongxing and Hawkins, Simon and Gu, Lifang},
    pages = {709--712},
    publisher = {IEEE},
    isbn = {0769517544}
}

@article{Chou2015,
    title = {{A comparative study of SVDquartets and other coalescent-based species tree estimation methods}},
    year = {2015},
    journal = {BMC Genomics},
    author = {Chou, Jed and Gupta, Ashu and Yaduvanshi, Shashank and Davidson, Ruth and Nute, Mike and Mirarab, Siavash and Warnow, Tandy},
    number = {Suppl 10},
    pages = {S2},
    volume = {16},
    url = {http://www.biomedcentral.com/1471-2164/16/S10/S2},
    doi = {10.1186/1471-2164-16-S10-S2},
    issn = {1471-2164}
}

@article{Edwards2010,
    title = {{A complete mitochondrial genome sequence from a mesolithic wild aurochs (Bos primigenius).}},
    year = {2010},
    journal = {PloS one},
    author = {Edwards, Ceiridwen J and Magee, David a and Park, Stephen D E and McGettigan, Paul a and Lohan, Amanda J and Murphy, Alison and Finlay, Emma K and Shapiro, Beth and Chamberlain, Andrew T and Richards, Martin B and Bradley, Daniel G and Loftus, Brendan J and MacHugh, David E},
    number = {2},
    month = {1},
    pages = {e9255},
    volume = {5},
    url = {http://www.pubmedcentral.nih.gov/articlerender.fcgi?artid=2822870&tool=pmcentrez&rendertype=abstract},
    doi = {10.1371/journal.pone.0009255},
    issn = {1932-6203},
    pmid = {20174668},
    keywords = {Animals, Base Sequence, Cattle, Cattle: genetics, DNA, Mitochondrial, DNA, Mitochondrial: classification, DNA, Mitochondrial: genetics, DNA, Mitochondrial: history, Extinction, Biological, Fossils, Genetic Variation, Genome, Mitochondrial, Genome, Mitochondrial: genetics, Haplotypes, History, Ancient, Humerus, Humerus: metabolism, Molecular Sequence Data, Phylogeny, Sequence Analysis, DNA, Sequence Homology, Nucleic Acid}
}

@article{Huelsenbeck2000,
    title = {{A compound poisson process for relaxing the molecular clock.}},
    year = {2000},
    journal = {Genetics},
    author = {Huelsenbeck, John P. and Larget, Bret and Swofford, David},
    number = {4},
    month = {4},
    pages = {1879--92},
    volume = {154},
    url = {http://www.ncbi.nlm.nih.gov/pubmed/10747076 http://www.pubmedcentral.nih.gov/articlerender.fcgi?artid=PMC1461022},
    issn = {0016-6731},
    pmid = {10747076}
}

@article{Statnikov2013,
    title = {{A comprehensive evaluation of multicategory classification methods for microbiomic data}},
    year = {2013},
    journal = {Microbiome},
    author = {Statnikov, Alexander and Henaff, Mikael and Narendra, Varun and Konganti, Kranti and Li, Zhiguo and Yang, Liying and Pei, Zhiheng and Blaser, Martin J. and Aliferis, Constantin F. and Alekseyenko, Alexander V.},
    number = {1},
    pages = {11},
    volume = {1},
    url = {http://microbiomejournal.biomedcentral.com/articles/10.1186/2049-2618-1-11},
    isbn = {2049-2618},
    doi = {10.1186/2049-2618-1-11},
    issn = {2049-2618},
    pmid = {24456583},
    keywords = {Classification, Feature selection, Machine learning, Microbiomic data}
}

@article{Prum2015,
    title = {{A comprehensive phylogeny of birds (Aves) using targeted next-generation DNA sequencing}},
    year = {2015},
    journal = {Nature},
    author = {Prum, Richard O and Berv, Jacob S and Dornburg, Alex and Field, Daniel J and Townsend, Jeffrey P and Lemmon, Emily Moriarty and Lemmon, Alan R},
    number = {7574},
    month = {10},
    pages = {569--573},
    volume = {526},
    publisher = {Nature Publishing Group, a division of Macmillan Publishers Limited. All Rights Reserved.},
    url = {http://dx.doi.org/10.1038/nature15697 10.1038/nature15697 http://www.nature.com/nature/journal/vaop/ncurrent/abs/nature15697.html#supplementary-information http://www.nature.com/doifinder/10.1038/nature15697},
    doi = {10.1038/nature15697},
    issn = {0028-0836}
}

@article{Simmons2014,
    title = {{A confounding effect of missing data on character conflict in maximum likelihood and Bayesian MCMC phylogenetic analyses}},
    year = {2014},
    journal = {Molecular Phylogenetics and Evolution},
    author = {Simmons, Mark P.},
    number = {1},
    pages = {267--280},
    volume = {80},
    isbn = {1055-7903},
    doi = {10.1016/j.ympev.2014.08.021},
    issn = {10959513},
    pmid = {25173567},
    keywords = {Bootstrap, Parsimony, Phylogenetic bias, SH-like aLRT, Supermatrix, Unlinked branch lengths}
}

@article{Steel2015-bs,
    title = {{A consistency lemma in statistical phylogenetics}},
    year = {2015},
    journal = {arXiv},
    author = {Steel, Michael},
    month = {1},
    pages = {arXiv:1501.06623},
    url = {http://arxiv.org/abs/1501.06623},
    arxivId = {1501.06623}
}

@article{Lemey2012,
    title = {{A counting renaissance: Combining stochastic mapping and empirical Bayes to quickly detect amino acid sites under positive selection}},
    year = {2012},
    journal = {Bioinformatics},
    author = {Lemey, Philippe and Minin, Vladimir N and Bielejec, Filip and Pond, Sergei L Kosakovsky and Suchard, Marc A.},
    number = {24},
    pages = {3248--3256},
    volume = {28},
    isbn = {1367-4803},
    doi = {10.1093/bioinformatics/bts580},
    issn = {13674803},
    pmid = {23064000}
}

@article{Ballesteros2019,
    title = {{A Critical Appraisal of the Placement of Xiphosura (Chelicerata) with Account of Known Sources of Phylogenetic Error}},
    year = {2019},
    journal = {Systematic Biology},
    author = {Ballesteros, Jesús A and Sharma, Prashant P},
    month = {2},
    pages = {1--62},
    url = {https://academic.oup.com/sysbio/advance-article/doi/10.1093/sysbio/syz011/5319972},
    isbn = {011/5319972},
    doi = {10.1093/sysbio/syz011},
    issn = {1063-5157}
}

@article{Gusfield2007,
    title = {{A Decomposition Theory for Phylogenetic Networks and Incompatible Characters}},
    year = {2007},
    journal = {Journal of Computational Biology},
    author = {Gusfield, Dan and Bansal, Vikas and Bafna, Vineet and Song, Yun S},
    number = {10},
    month = {12},
    pages = {1247--1272},
    volume = {14},
    url = {http://www.liebertonline.com/doi/abs/10.1089/cmb.2006.0137},
    isbn = {978-3-540-25866-7},
    doi = {10.1089/cmb.2006.0137},
    issn = {1066-5277},
    pmid = {18047426},
    keywords = {a decomposition theory for, ancestral recombi-, gene-conversion, molecular evolution, nation graph, perfect phylogeny, phylogenetic networks, recombination, running head, snp}
}

@article{Goodman2008,
    title = {{A Dirty Dozen: Twelve P-Value Misconceptions}},
    year = {2008},
    journal = {Seminars in Hematology},
    author = {Goodman, Steven},
    number = {3},
    month = {7},
    pages = {135--140},
    volume = {45},
    url = {http://linkinghub.elsevier.com/retrieve/pii/S0037196308000620},
    doi = {10.1053/j.seminhematol.2008.04.003},
    issn = {00371963}
}

@article{CBOLPlantWorkingGroup2009,
    title = {{A DNA barcode for land plants.}},
    year = {2009},
    journal = {Proceedings of the National Academy of Sciences},
    author = {{CBOL Plant Working Group} and Hollingsworth, Peter M. and Forrest, Laura L. and Spouge, John L. and Hajibabaei, Mehrdad and Ratnasingham, Sujeevan and van der Bank, Michelle and Chase, Mark W. and Cowan, Robyn S. and Erickson, David L. and Fazekas, Aron J. and Graham, Sean W. and James, Karen E. and Kim, Ki-Joong and Kress, W. John and Schneider, Harald and van AlphenStahl, Jonathan and Barrett, Spencer C.H. and van den Berg, Cassio and Bogarin, Diego and Burgess, Kevin S. and Cameron, Kenneth M. and Carine, Mark and Chacon, Juliana and Clark, Alexandra and Clarkson, James J. and Conrad, Ferozah and Devey, Dion S. and Ford, Caroline S. and Hedderson, Terry A.J. and Hollingsworth, Michelle L. and Husband, Brian C. and Kelly, Laura J. and Kesanakurti, Prasad R. and Kim, Jung Sung and Kim, Young-Dong and Lahaye, Renaud and Lee, Hae-Lim and Long, David G. and Madrinan, Santiago and Maurin, Olivier and Meusnier, Isabelle and Newmaster, Steven G. and Park, Chong-Wook and Percy, Diana M. and Petersen, Gitte and Richardson, James E. and Salazar, Gerardo A. and Savolainen, Vincent and Seberg, Ole and Wilkinson, Michael J. and Yi, Dong-Keun and Little, Damon P.},
    number = {31},
    pages = {12794--7},
    volume = {106},
    url = {http://www.pnas.org/content/106/31/12794.full},
    isbn = {0027-8424},
    doi = {10.1073/pnas.0905845106},
    issn = {1091-6490},
    pmid = {19666622},
    keywords = {Automatic Data Processing, DNA, Plant, DNA, Plant: chemistry, Plants, Plants: classification, Plants: genetics, Ribulose-Bisphosphate Carboxylase, Ribulose-Bisphosphate Carboxylase: genetics}
}

@article{Erdos1999c,
    title = {{A few logs suffice to build (almost) all trees (I)}},
    year = {1999},
    journal = {Random Structures {\&} Algorithms},
    author = {Erdos, Peter and Steel, Michael A and Sz{\'{e}}kely, László and Warnow, Tandy},
    number = {2},
    pages = {153--184},
    volume = {14},
    issn = {03043975}
}

@article{Erdos1999a,
    title = {{A few logs suffice to build (almost) all trees: Part II}},
    year = {1999},
    journal = {Theoretical Computer Science},
    author = {Erdos, Peter and Steel, Mike and Szekely, L and Warnow, Tandy},
    number = {1-2},
    pages = {77--118},
    volume = {221},
    doi = {10.1016/S0304-3975(99)00028-6},
    issn = {03043975},
    keywords = {Distance-based methods, Dyadic closure method, Evolutionary tree reconstruction, Phylogeny, Quartet methods, Short quartet methods, Witness-antiwitness method}
}

@article{a-star,
    title = {{A formal basis for the heuristic determination of minimum cost paths}},
    year = {1968},
    journal = {IEEE transactions on Systems Science and Cybernetics},
    author = {Hart, Peter E and Nilsson, Nils J and Raphael, Bertram},
    number = {2},
    pages = {100--107},
    volume = {4},
    publisher = {IEEE},
    issn = {0536-1567}
}

@article{jplace,
    title = {{A Format for Phylogenetic Placements}},
    year = {2012},
    journal = {PLoS ONE},
    author = {Matsen, Frederick A. and Hoffman, Noah G. and Gallagher, Aaron and Stamatakis, Alexandros},
    editor = {Badger, Jonathan H.},
    number = {2},
    month = {2},
    pages = {e31009},
    volume = {7},
    url = {https://dx.plos.org/10.1371/journal.pone.0031009},
    doi = {10.1371/journal.pone.0031009},
    issn = {1932-6203}
}

@article{Lee2011,
    title = {{A functional phylogenomic view of the seed plants}},
    year = {2011},
    journal = {PLoS Genetics},
    author = {Lee, Ernest K. and Cibrian-Jaramillo, Angelica and Kolokotronis, Sergios Orestis and Katari, Manpreet S. and Stamatakis, Alexandros and Ott, Michael and Chiu, Joanna C. and Little, Damon P. and Stevenson, Dennis Wm and McCombie, W. Richard and Martienssen, Robert A. and Coruzzi, Gloria M. and DeSalle, Rob},
    number = {12},
    volume = {7},
    isbn = {1553-7404},
    doi = {10.1371/journal.pgen.1002411},
    issn = {15537390},
    pmid = {22194700}
}

@article{Lepage2007,
    title = {{A General Comparison of Relaxed Molecular Clock Models}},
    year = {2007},
    journal = {Molecular Biology and Evolution},
    author = {Lepage, Thomas and Bryant, David and Philippe, Hervé and Lartillot, Nicolas},
    number = {12},
    month = {6},
    pages = {2669--2680},
    volume = {24},
    url = {https://academic.oup.com/mbe/article-lookup/doi/10.1093/molbev/msm193},
    doi = {10.1093/molbev/msm193},
    issn = {0737-4038},
    keywords = {Bayes factor, CIR process, Markov chain Monte Carlo, Molecular dating, Phylogeny, Relaxed clock}
}

@article{Needleman1970,
    title = {{A general method applicable to the search for similarities in the amino acid sequence of two proteins.}},
    year = {1970},
    journal = {Journal of molecular biology},
    author = {Needleman, S B and Wunsch, C D},
    number = {3},
    pages = {443--453},
    volume = {48},
    isbn = {0022-2836},
    doi = {10.1016/0022-2836(70)90057-4},
    issn = {00222836},
    pmid = {5420325}
}

@article{Amoui2006,
    title = {{A genetic algorithm approach to design evolution using design pattern transformation}},
    year = {2006},
    journal = {International Journal of Information Technology and Intelligent Computing},
    author = {Amoui, Mehdi and Mirarab, Siavash and Ansari, Sepand and Lucas, Caro},
    number = {2},
    pages = {235--244},
    volume = {1}
}

@article{Jiao2012,
    title = {{A genome triplication associated with early diversification of the core eudicots.}},
    year = {2012},
    journal = {Genome biology},
    author = {Jiao, Yuannian and Leebens-Mack, Jim and Ayyampalayam, Saravanaraj and Bowers, John E and McKain, Michael R and McNeal, Joel and Rolf, Megan and Ruzicka, Daniel R and Wafula, Eric and Wickett, Norman J and Wu, Xiaolei and Zhang, Yong and Wang, Jun and Zhang, Yeting and Carpenter, Eric J and Deyholos, Michael K and Kutchan, Toni M and Chanderbali, Andre S and Soltis, Pamela S and Stevenson, Dennis W and McCombie, W. Richard and Pires, J Chris and Wong, G. K.-S. and Soltis, Douglas E and Depamphilis, Claude W},
    number = {1},
    month = {1},
    pages = {R3},
    volume = {13},
    url = {http://www.pubmedcentral.nih.gov/articlerender.fcgi?artid=3334584&tool=pmcentrez&rendertype=abstract},
    doi = {10.1186/gb-2012-13-1-r3},
    issn = {1465-6914},
    pmid = {22280555},
    keywords = {Angiosperms, Angiosperms: genetics, Evolution, Molecular, Gene Duplication, Gene Expression Profiling, Genetic Speciation, Genome, Plant, Phylogeny, Plant Proteins, Plant Proteins: genetics, Polyploidy}
}

@article{Matsen2006,
    title = {{A Geometric Approach to Tree Shape Statistics}},
    year = {2006},
    journal = {Systematic Biology},
    author = {Matsen, Frederick A},
    number = {4},
    pages = {652--661},
    volume = {55},
    url = {http://sysbio.oxfordjournals.org/content/55/4/652.long},
    doi = {10.1080/10635150600889617},
    issn = {1063-5157}
}

@article{Heath2012,
    title = {{A hierarchical Bayesian model for calibrating estimates of species divergence times.}},
    year = {2012},
    journal = {Systematic biology},
    author = {Heath, Tracy A},
    number = {5},
    month = {10},
    pages = {793--809},
    volume = {61},
    url = {http://www.pubmedcentral.nih.gov/articlerender.fcgi?artid=3417043&tool=pmcentrez&rendertype=abstract},
    doi = {10.1093/sysbio/sys032},
    issn = {1076-836X},
    pmid = {22334343},
    keywords = {Animals, Bayes Theorem, Cell Nucleus, Cell Nucleus: genetics, Computer Simulation, Evolution, Fossils, Genetic, Markov Chains, Mitochondrial Proteins, Mitochondrial Proteins: genetics, Models, Molecular, Monte Carlo Method, Phylogeny, Turtles, Turtles: classification, Turtles: genetics}
}

@article{notung,
    title = {{A hybrid micro-macroevolutionary approach to gene tree reconstruction}},
    year = {2006},
    journal = {Journal of Computational Biology},
    author = {Durand, Dannie and Halld{\'{o}}rsson, Bjarni V and Vernot, Benjamin},
    number = {2},
    pages = {320--335},
    volume = {13},
    publisher = {Mary Ann Liebert, Inc. 2 Madison Avenue Larchmont, NY 10538 USA},
    issn = {1066-5277}
}

@inproceedings{galois,
    title = {{A lightweight infrastructure for graph analytics}},
    year = {2013},
    booktitle = {Proceedings of the Twenty-Fourth ACM Symposium on Operating Systems Principles - SOSP '13},
    author = {Nguyen, Donald and Lenharth, Andrew and Pingali, Keshav},
    month = {11},
    pages = {456--471},
    publisher = {ACM Press},
    url = {http://dl.acm.org/citation.cfm?id=2517349.2522739},
    address = {New York, New York, USA},
    isbn = {9781450323888},
    doi = {10.1145/2517349.2522739}
}

@article{Lewis2001,
    title = {{A likelihood approach to estimating phylogeny from discrete morphological character data}},
    year = {2001},
    journal = {Systematic biology},
    author = {Lewis, Paul O},
    number = {6},
    pages = {913--925},
    volume = {50},
    url = {http://sysbio.oxfordjournals.org/content/50/6/913.short}
}

@incollection{tt,
    title = {{A Linear Time Algorithm for Error-Corrected Reconciliation of Unrooted Gene Trees}},
    year = {2011},
    booktitle = {Bioinformatics Research and Applications SE - 17},
    author = {G{\'{o}}recki, Paweł and Eulenstein, Oliver},
    editor = {Chen, Jianer and Wang, Jianxin and Zelikovsky, Alexander},
    pages = {148--159},
    series = {Lecture Notes in Computer Science},
    volume = {6674},
    publisher = {Springer Berlin Heidelberg},
    url = {http://dx.doi.org/10.1007/978-3-642-21260-4_17},
    isbn = {978-3-642-21259-8},
    doi = {10.1007/978-3-642-21260-4{\_}17},
    language = {English}
}

@article{Yule1925,
    title = {{A mathematical theory of evolution, based on the conclusions of Dr. JC Willis, FRS}},
    year = {1925},
    journal = {Philosophical transactions of the Royal Society of London. Series B, Biological sciences},
    author = {Yule, G Udny},
    pages = {21--87},
    publisher = {JSTOR},
    issn = {0264-3960}
}

@article{mpest,
    title = {{A maximum pseudo-likelihood approach for estimating species trees under the coalescent model}},
    year = {2010},
    journal = {BMC Evolutionary Biology},
    author = {Liu, Liang and Yu, Lili and Edwards, Scott V},
    number = {1},
    pages = {302},
    volume = {10},
    publisher = {BioMed Central},
    url = {http://www.biomedcentral.com/1471-2148/10/302},
    institution = {Department of Agriculture and Natural Resources, Delaware State University, Dover, DE 19901, USA. lliu@desu.edu}
}

@article{Blaisdell1986a,
    title = {{A measure of the similarity of sets of sequences not requiring sequence alignment.}},
    year = {1986},
    journal = {Proceedings of the National Academy of Sciences},
    author = {Blaisdell, B E},
    number = {14},
    pages = {5155--5159},
    volume = {83},
    isbn = {0027-8424 (Print){\textbackslash}n0027-8424 (Linking)},
    doi = {10.1073/pnas.83.14.5155},
    issn = {0027-8424},
    pmid = {3460087}
}

@article{Qin2012,
    title = {{A metagenome-wide association study of gut microbiota in type 2 diabetes}},
    year = {2012},
    journal = {Nature},
    author = {Qin, Junjie and Li, Yingrui and Cai, Zhiming and Li, Shenghui and Zhu, Jianfeng and Zhang, Fan and Liang, Suisha and Zhang, Wenwei and Guan, Yuanlin and Shen, Dongqian and Peng, Yangqing and Zhang, Dongya and Jie, Zhuye and Wu, Wenxian and Qin, Youwen and Xue, Wenbin and Li, Junhua and Han, Lingchuan and Lu, Donghui and Wu, Peixian and Dai, Yali and Sun, Xiaojuan and Li, Zesong and Tang, Aifa and Zhong, Shilong and Li, Xiaoping and Chen, Weineng and Xu, Ran and Wang, Mingbang and Feng, Qiang and Gong, Meihua and Yu, Jing and Zhang, Yanyan and Zhang, Ming and Hansen, Torben and Sanchez, Gaston and Raes, Jeroen and Falony, Gwen and Okuda, Shujiro and Almeida, Mathieu and LeChatelier, Emmanuelle and Renault, Pierre and Pons, Nicolas and Batto, Jean-Michel and Zhang, Zhaoxi and Chen, Hua and Yang, Ruifu and Zheng, Weimou and Li, Songgang and Yang, Huanming and Wang, Jian and Ehrlich, S. Dusko and Nielsen, Rasmus and Pedersen, Oluf and Kristiansen, Karsten and Wang, Jun},
    number = {7418},
    pages = {55--60},
    volume = {490},
    publisher = {Nature Publishing Group},
    url = {http://dx.doi.org/10.1038/nature11450},
    isbn = {1476-4687 (Electronic){\textbackslash}n0028-0836 (Linking)},
    doi = {10.1038/nature11450},
    issn = {0028-0836},
    pmid = {23023125}
}

@article{Aagaard2012,
    title = {{A Metagenomic Approach to Characterization of the Vaginal Microbiome Signature in Pregnancy}},
    year = {2012},
    journal = {PLoS ONE},
    author = {Aagaard, Kjersti and Riehle, Kevin and Ma, Jun and Segata, Nicola and Mistretta, Toni-Ann and Coarfa, Cristian and Raza, Sabeen and Rosenbaum, Sean and Van den Veyver, Ignatia and Milosavljevic, Aleksandar and Gevers, Dirk and Huttenhower, Curtis and Petrosino, Joseph and Versalovic, James},
    editor = {Ratner, Adam J.},
    number = {6},
    month = {6},
    pages = {e36466},
    volume = {7},
    url = {https://dx.plos.org/10.1371/journal.pone.0036466},
    isbn = {10.1371/journal.pone.0036466},
    doi = {10.1371/journal.pone.0036466},
    issn = {1932-6203},
    pmid = {22719832},
    arxivId = {NIHMS150003}
}

@article{Balding1995,
    title = {{A method for quantifying differentiation between populations at multi-allelic loci and its implications for investigating identity and paternity}},
    year = {1995},
    journal = {Genetica},
    author = {Balding, David J. and Nichols, Richard A.},
    number = {1-2},
    month = {6},
    pages = {3--12},
    volume = {96},
    url = {http://link.springer.com/10.1007/BF01441146},
    isbn = {0016-6707; 0016-6707},
    doi = {10.1007/BF01441146},
    issn = {0016-6707},
    pmid = {7607457},
    keywords = {DNA profiles, Wright's FST, coancestry, forensic science, paternity}
}

@article{Rajan2012,
    title = {{A Method of Alignment Masking for Refining the Phylogenetic Signal of Multiple Sequence Alignments A Method of Alignment Masking for Refining the Phylogenetic Signal of}},
    year = {2012},
    journal = {Molecular biology and evolution},
    author = {Rajan, Vaibhav},
    number = {3},
    pages = {689--712},
    volume = {30},
    publisher = {Oxford University Press},
    issn = {1537-1719}
}

@article{hmmer,
    title = {{A new generation of homology search tools based on probabilistic inference.}},
    year = {2009},
    journal = {International Conference on Genome Informatics},
    author = {Eddy, Sean R},
    number = {1},
    month = {10},
    pages = {205--11},
    volume = {23},
    url = {http://www.ncbi.nlm.nih.gov/pubmed/20180275},
    issn = {0919-9454},
    pmid = {20180275},
    keywords = {Markov Chains, Probability, Sequence Alignment}
}

@article{Klau2009,
    title = {{A new graph-based method for pairwise global network alignment.}},
    year = {2009},
    journal = {BMC bioinformatics},
    author = {Klau, Gunnar W},
    number = {Suppl 1},
    pages = {S59},
    volume = {10 Suppl 1},
    publisher = {BioMed Central Ltd},
    isbn = {1471210510},
    doi = {10.1186/1471-2105-10-S1-S59},
    issn = {1471-2105},
    pmid = {19208162}
}

@article{Ballesteros2016,
    title = {{A New Orthology Assessment Method for Phylogenomic Data: Unrooted Phylogenetic Orthology}},
    year = {2016},
    journal = {Molecular Biology and Evolution},
    author = {Ballesteros, Jesús A. and Hormiga, Gustavo},
    number = {8},
    month = {8},
    pages = {2117--2134},
    volume = {33},
    url = {https://academic.oup.com/mbe/article-lookup/doi/10.1093/molbev/msw069},
    doi = {10.1093/molbev/msw069},
    issn = {0737-4038},
    keywords = {Araneae, Markov cluster, genomics, protein homology, spiders, transcriptomics}
}

@article{Ma2008,
    title = {{A new quartet approach for reconstructing phylogenetic trees: quartet joining method}},
    year = {2008},
    journal = {Journal of Combinatorial Optimization},
    author = {Ma, Bin and Xin, Lei and Zhang, Kaizhong},
    number = {3},
    month = {10},
    pages = {293--306},
    volume = {16},
    url = {http://link.springer.com/10.1007/s10878-008-9145-1},
    doi = {10.1007/s10878-008-9145-1},
    issn = {1382-6905},
    keywords = {Neighbor joining, Phylogenetic reconstruction, Quartet based method}
}

@article{Zhang2017,
    title = {{A new species of Ophryotrocha (Annelida, Eunicida, Dorvilleidae) from hydrothermal vents on the Southwest Indian Ridge}},
    year = {2017},
    journal = {ZooKeys},
    author = {Zhang, Dong-sheng and Zhou, Ya-dong and Wang, Chun-sheng and Rouse, Greg},
    month = {8},
    pages = {1--9},
    volume = {687},
    url = {https://zookeys.pensoft.net/articles.php?id=13046},
    doi = {10.3897/zookeys.687.13046},
    issn = {1313-2970}
}

@article{Sanderson1997,
    title = {{A Nonparametric Approach to Estimating Divergence Times in the Absence of Rate Constancy}},
    year = {1997},
    journal = {Molecular Biology and Evolution},
    author = {Sanderson, Michael J.},
    number = {12},
    month = {12},
    pages = {1218--1231},
    volume = {14},
    url = {https://academic.oup.com/mbe/article-lookup/doi/10.1093/oxfordjournals.molbev.a025731},
    doi = {10.1093/oxfordjournals.molbev.a025731},
    issn = {0737-4038},
    keywords = {Constrained optimization, Divergence time, Molecular clock}
}

@article{fourpoint,
    title = {{A note on the metric properties of trees}},
    year = {1974},
    journal = {Journal of Combinatorial Theory, Series B},
    author = {Buneman, Peter},
    number = {1},
    pages = {48--50},
    volume = {17},
    doi = {10.1016/0095-8956(74)90047-1},
    issn = {00958956}
}

@article{Studier1988,
    title = {{A note on the neighbor-joining algorithm of Saitou and Nei.}},
    year = {1988},
    journal = {Molecular biology and evolution},
    author = {Studier, J A and Keppler, K J},
    number = {6},
    pages = {729--31},
    volume = {5},
    url = {http://hyper.ahajournals.org/cgi/doi/10.1161/HYPERTENSIONAHA.111.186106\nhttp://www.ncbi.nlm.nih.gov/pubmed/3221794},
    isbn = {0825-8597},
    doi = {10.1161/HYPERTENSIONAHA.111.186106},
    issn = {0737-4038},
    pmid = {3221794},
    arxivId = {arXiv:1212.1685v1},
    keywords = {2422, formation, individual sources, iras16293, ism, jets and outflows, molecules, stars}
}

@article{alignTree,
    title = {{A novel algorithm and web-based tool for comparing two alternative phylogenetic trees}},
    year = {2006},
    journal = {Bioinformatics},
    author = {Nye, Tom M W and Li{\`{o}}, Pietro and Gilks, Walter R.},
    isbn = {1367-4803 (Print)},
    doi = {10.1093/bioinformatics/bti720},
    issn = {13674803},
    pmid = {16234319}
}

@article{Bacak2012,
    title = {{A novel algorithm for computing the Frechet mean in Hadamard spaces}},
    year = {2012},
    journal = {arXiv},
    author = {Bacak, Miroslav},
    arxivId = {arXiv:1210.2145v1}
}

@article{Abe2006,
    title = {{A novel bioinformatics tool for phylogenetic classification of genomic sequence fragments derived from mixed genomes of uncultured environmental microbes}},
    year = {2006},
    journal = {Polar Research},
    author = {Abe, Takashi and Sugawara, Hideaki and Kanaya, Shigehiko and Ikemura, Toshimichi},
    pages = {103--112},
    volume = {20},
    url = {http://polaris.nipr.ac.jp/~penguin/polarbiosci/issues/pdf/2007-Abe.pdf},
    isbn = {1344-6231},
    issn = {13446231},
    keywords = {environmental microorganism, metagenome, phylogenetic classification, self organizing map, uncultured microorganism}
}

@article{Prosperi2011,
    title = {{A novel methodology for large-scale phylogeny partition}},
    year = {2011},
    journal = {Nature Communications},
    author = {Prosperi, Mattia C.F. and Ciccozzi, Massimo and Fanti, Iuri and Saladini, Francesco and Pecorari, Monica and Borghi, Vanni and Di Giambenedetto, Simona and Bruzzone, Bianca and Capetti, Amedeo and Vivarelli, Angela and Rusconi, Stefano and Re, Maria Carla and Gismondo, Maria Rita and Sighinolfi, Laura and Gray, Rebecca R. and Salemi, Marco and Zazzi, Maurizio and De Luca, Andrea},
    number = {1},
    month = {9},
    pages = {321},
    volume = {2},
    url = {http://www.nature.com/articles/ncomms1325},
    doi = {10.1038/ncomms1325},
    issn = {2041-1723}
}

@misc{Felsenstein1975,
    title = {{A Pain in the Torus: Some Difficulties with Models of Isolation by Distance}},
    year = {1975},
    booktitle = {The American Naturalist},
    author = {Felsenstein, Joseph},
    number = {967},
    pages = {359},
    volume = {109},
    isbn = {00030147},
    doi = {10.1086/283003},
    issn = {0003-0147}
}

@article{Nguyen2016,
    title = {{A perspective on 16S rRNA operational taxonomic unit clustering using sequence similarity}},
    year = {2016},
    journal = {npj Biofilms and Microbiomes},
    author = {Nguyen, Nam-Phuong and Warnow, Tandy and Pop, Mihai and White, Bryan},
    pages = {16004},
    volume = {2},
    publisher = {Nature Publishing Group},
    issn = {2055-5008}
}

@article{Weisburg1989,
    title = {{A phylogenetic analysis of the mycoplasmas: basis for their classification.}},
    year = {1989},
    journal = {Journal of bacteriology},
    author = {Weisburg, W G and Tully, J G and Rose, D L and Petzel, J P and Oyaizu, H and Yang, D and Mandelco, L and Sechrest, J and Lawrence, T G and Van Etten, J},
    number = {12},
    pages = {6455--6467},
    volume = {171},
    institution = {Department of Microbiology, University of Illinois, Urbana 61801.}
}

@article{Bartoszek2012,
    title = {{A phylogenetic comparative method for studying multivariate adaptation.}},
    year = {2012},
    journal = {Journal of theoretical biology},
    author = {Bartoszek, Krzysztof and Pienaar, Jason and Mostad, Petter and Andersson, Staffan and Hansen, Thomas F},
    month = {12},
    pages = {204--15},
    volume = {314},
    publisher = {Elsevier},
    url = {http://www.ncbi.nlm.nih.gov/pubmed/22940235},
    doi = {10.1016/j.jtbi.2012.08.005},
    issn = {1095-8541},
    pmid = {22940235},
    keywords = {Adaptation, Physiological, Adaptation, Physiological: genetics, Animal Structures, Animal Structures: anatomy {\&} histology, Animals, Body Weight, Deer, Deer: anatomy {\&} histology, Female, Likelihood Functions, Male, Models, Biological, Multivariate Analysis, Phylogeny, Stochastic Processes}
}

@article{Hackett2008,
    title = {{A phylogenomic study of birds reveals their evolutionary history.}},
    year = {2008},
    journal = {Science},
    author = {Hackett, Shannon J and Kimball, Rebecca T and Reddy, Sushma and Bowie, Rauri C K and Braun, Edward L and Braun, Michael J and Chojnowski, Jena L and Cox, W Andrew and Han, Kin-Lan and Harshman, John and Huddleston, Christopher J and Marks, Ben D and Miglia, Kathleen J and Moore, William S and Sheldon, Frederick H and Steadman, David W and Witt, Christopher C and Yuri, Tamaki},
    number = {5884},
    pages = {1763--1768},
    volume = {320},
    institution = {Zoology Department, Field Museum of Natural History, 1400 South Lake Shore Drive, Chicago, IL 60605, USA.},
    isbn = {1095-9203},
    doi = {10.1126/science.1157704},
    issn = {0036-8075},
    pmid = {18583609}
}

@article{McCormack2013,
    title = {{A Phylogeny of Birds Based on Over 1,500 Loci Collected by Target Enrichment and High-Throughput Sequencing}},
    year = {2013},
    journal = {PLoS ONE},
    author = {McCormack, John E and Harvey, Michael G. and Faircloth, Brant C and Crawford, Nicholas G and Glenn, Travis C. and Brumfield, Robb T.},
    number = {1},
    pages = {e54848},
    volume = {8}
}

@article{jiang_ptas,
    title = {{A Polynomial Time Approximation Scheme for Inferring Evolutionary Trees from Quartet Topologies and Its Application}},
    year = {2001},
    journal = {SIAM Journal on Computing},
    author = {Jiang, Tao and Kearney, Paul and Li, Ming},
    number = {6},
    pages = {1942--1961},
    volume = {30},
    url = {http://epubs.siam.org/doi/abs/10.1137/S0097539799361683},
    doi = {10.1137/S0097539799361683},
    issn = {0097-5397},
    keywords = {68Q25, 92B99, approximation algorithm, dense instance, evolutionary tree, quartet method, smooth polynomial}
}

@incollection{Mirarab2007a,
    title = {{A prioritization approach for software test cases based on bayesian networks}},
    year = {2007},
    booktitle = {Fundamental Approaches to Software Engineering},
    author = {Mirarab, Siavash and Tahvildari, Ladan},
    pages = {276--290},
    volume = {4422 LNCS},
    publisher = {Springer Berlin Heidelberg},
    isbn = {3540712887},
    issn = {03029743},
    keywords = {Bayesian networks, Regression testing, Test case prioritization}
}

@article{Smith2009,
    title = {{A public health model for the molecular surveillance of HIV transmission in San Diego, California.}},
    year = {2009},
    journal = {AIDS},
    author = {Smith, Davey M and May, Susanne J and Tweeten, Samantha and Drumright, Lydia and Pacold, Mary E and Kosakovsky Pond, Sergei L and Pesano, Rick L and Lie, Yolanda S and Richman, Douglas D and Frost, Simon D W and Woelk, Christopher H and Little, Susan},
    number = {2},
    pages = {225--232},
    volume = {23},
    doi = {10.1097/QAD.0b013e32831d2a81},
    issn = {1473-5571},
    pmid = {19098493}
}

@article{Joseph2015,
    title = {{A quantum leap in avian biology}},
    year = {2015},
    journal = {Emu - Austral Ornithology},
    author = {Joseph, Leo and Buchanan, Katherine L.},
    number = {1},
    month = {3},
    pages = {1--5},
    volume = {115},
    url = {https://www.tandfonline.com/doi/full/10.1071/MUv115n1_ED},
    doi = {10.1071/MUv115n1{\_}ED},
    issn = {0158-4197}
}

@inproceedings{Mirarab2008,
    title = {{A requirement-based software testing framework: An industrial practice}},
    year = {2008},
    booktitle = {Software Maintenance, 2008. ICSM 2008. IEEE International Conference on},
    author = {Mirarab, Siavash and Ganjali, Afshar and Tahvildari, Ladan and Li, Shimin and Liu, Weining and Morrissey, Mike},
    pages = {452--455},
    publisher = {IEEE},
    isbn = {1424426138},
    doi = {10.1109/ICSM.2008.4658102}
}

@article{Bergsten2005,
    title = {{A review of long-branch attraction}},
    year = {2005},
    journal = {Cladistics},
    author = {Bergsten, Johannes},
    number = {2},
    pages = {163--193},
    volume = {21},
    publisher = {Wiley Online Library},
    issn = {1096-0031}
}

@article{tnt,
    title = {{A Review of: “TNT: Tree Analysis Using New Technology”}},
    year = {2005},
    journal = {Systematic Biology},
    author = {Goloboff, Pablo A. and Farris, James S. and Nixon, Kevin},
    number = {1},
    pages = {176--178},
    volume = {54},
    publisher = {Oxford University Press},
    url = {http://sysbio.oxfordjournals.org/content/54/1/176.short},
    isbn = {0000000000},
    doi = {10.1080/10635150590905830},
    issn = {1063-5157}
}

@article{Eiserhardt2018,
    title = {{A roadmap for global synthesis of the plant tree of life}},
    year = {2018},
    journal = {American Journal of Botany},
    author = {Eiserhardt, Wolf L. and Antonelli, Alexandre and Bennett, Dominic J. and Botigu{\'{e}}, Laura R. and Burleigh, J. Gordon and Dodsworth, Steven and Enquist, Brian J. and Forest, Félix and Kim, Jan T. and Kozlov, Alexey M. and Leitch, Ilia J. and Maitner, Brian S. and Mirarab, Siavash and Piel, William H. and P{\'{e}}rez-Escobar, Oscar A. and Pokorny, Lisa and Rahbek, Carsten and Sandel, Brody and Smith, Stephen A. and Stamatakis, Alexandros and Vos, Rutger A. and Warnow, Tandy and Baker, William J.},
    number = {3},
    month = {3},
    pages = {614--622},
    volume = {105},
    url = {http://doi.wiley.com/10.1002/ajb2.1041},
    doi = {10.1002/ajb2.1041},
    issn = {00029122}
}

@article{Roch2006,
    title = {{A short proof that phylogenetic tree reconstruction by maximum likelihood is hard}},
    year = {2006},
    journal = {IEEE/ACM Transactions on Computational Biology and Bioinformatics (TCBB)},
    author = {Roch, Sebastien},
    number = {1},
    pages = {92--94},
    volume = {3},
    isbn = {2010110846},
    doi = {10.1109/TCBB.2006.4},
    issn = {15455963},
    pmid = {17048396},
    arxivId = {math/0504378},
    keywords = {Analysis of algorithms and problem complexity, Biology and genetics, Probability and statistics}
}

@article{K2P,
    title = {{A simple method for estimating evolutionary rate of base substitutions through comparative studies of nucleotide sequences}},
    year = {1980},
    journal = {Journal of Molecular Evolution},
    author = {Kimura, M},
    number = {2},
    pages = {111--120},
    volume = {16},
    isbn = {9788578110796},
    doi = {10.1007/bf01731581},
    issn = {1098-6596},
    pmid = {426},
    arxivId = {arXiv:1011.1669v3},
    keywords = {killer whale myoglobin -, sequence - sequence comparison, whale}
}

@article{Kuhner1994,
    title = {{A simulation comparison of phylogeny algorithms under equal and unequal evolutionary rates}},
    year = {1994},
    journal = {Molecular biology and evolution},
    author = {Kuhner, M K and Felsenstein, Joseph},
    pages = {459--468},
    volume = {11},
    isbn = {0737-4038 (Print)},
    issn = {0737-4038},
    pmid = {8015439}
}

@article{Matsuoka2002a,
    title = {{A single domestication for maize shown by multilocus microsatellite genotyping}},
    year = {2002},
    journal = {Proceedings of the National Academy of Sciences},
    author = {Matsuoka, Y. and Vigouroux, Y. and Goodman, M. M. and Sanchez G., J. and Buckler, E. and Doebley, J.},
    number = {9},
    pages = {6080--6084},
    volume = {99},
    url = {http://www.pnas.org/cgi/doi/10.1073/pnas.052125199},
    isbn = {0027-8424},
    doi = {10.1073/pnas.052125199},
    issn = {0027-8424},
    pmid = {11983901}
}

@article{Eren2015,
    title = {{A single genus in the gut microbiome reflects host preference and specificity}},
    year = {2015},
    journal = {The ISME Journal},
    author = {Eren, A. Murat and Sogin, Mitchell L. and Morrison, Hilary G. and Vineis, Joseph H. and Fisher, Jenny C. and Newton, Ryan J. and McLellan, Sandra L.},
    number = {1},
    month = {1},
    pages = {90--100},
    volume = {9},
    url = {http://www.nature.com/articles/ismej201497},
    isbn = {1751-7370 (Electronic){\textbackslash}r1751-7362 (Linking)},
    doi = {10.1038/ismej.2014.97},
    issn = {1751-7362},
    pmid = {24936765}
}

@article{Blanquart2008,
    title = {{A site- and time-heterogeneous model of amino acid replacement}},
    year = {2008},
    journal = {Molecular Biology and Evolution},
    author = {Blanquart, Samuel and Lartillot, Nicolas},
    number = {5},
    pages = {842--858},
    volume = {25},
    isbn = {1537-1719 (Electronic){\textbackslash}n0737-4038 (Linking)},
    doi = {10.1093/molbev/msn018},
    issn = {07374038},
    pmid = {18234708},
    keywords = {LBA, MCMC, Mixture, Model violation, Nonstationary, Phylogeny, Posterior predictive}
}

@article{Simion2018,
    title = {{A software tool 'CroCo' detects pervasive cross-species contamination in next generation sequencing data}},
    year = {2018},
    journal = {BMC Biology},
    author = {Simion, Paul and Belkhir, Khalid and Fran{\c{c}}ois, Clémentine and Veyssier, Julien and Rink, Jochen C. and Manuel, Michaël and Philippe, Hervé and Telford, Maximilian J.},
    doi = {10.1186/s12915-018-0486-7},
    issn = {17417007},
    pmid = {29506533},
    keywords = {Contamination, Ctenophora, NGS, Phylogenomics}
}

@article{Hodge2004,
    title = {{A survey of outlier detection methodologies}},
    year = {2004},
    journal = {Artificial intelligence review},
    author = {Hodge, Victoria and Austin, Jim},
    number = {2},
    pages = {85--126},
    volume = {22},
    publisher = {Springer},
    issn = {0269-2821}
}

@article{Zimek2012,
    title = {{A survey on unsupervised outlier detection in high‐dimensional numerical data}},
    year = {2012},
    journal = {Statistical Analysis and Data Mining: The ASA Data Science Journal},
    author = {Zimek, Arthur and Schubert, Erich and Kriegel, Hans‐Peter},
    number = {5},
    pages = {363--387},
    volume = {5},
    publisher = {Wiley Online Library},
    issn = {1932-1864}
}

@article{Malaguti2010,
    title = {{A survey on vertex coloring problems}},
    year = {2010},
    journal = {International Transactions in Operational Research},
    author = {Malaguti, Enrico and Toth, Paolo},
    number = {1},
    pages = {1--34},
    volume = {17},
    url = {http://doi.wiley.com/10.1111/j.1475-3995.2009.00696.x},
    doi = {10.1111/j.1475-3995.2009.00696.x},
    issn = {09696016},
    keywords = {algorithms, bandwidth coloring, bounded vertex coloring, computational results, formulation, graph coloring problem, mathematical, surveys, vertex coloring, weighted vertex coloring}
}

@article{Dutheil2016,
    title = {{A tale of genome compartmentalization: the evolution of virulence clusters in smut fungi}},
    year = {2016},
    journal = {Genome biology and evolution},
    author = {Dutheil, Julien Y and Mannhaupt, Gertrud and Schweizer, Gabriel and Sieber, Christian M K and M{\"{u}}nsterk{\"{o}}tter, Martin and G{\"{u}}ldener, Ulrich and Schirawski, Jan and Kahmann, Regine},
    number = {3},
    pages = {681--704},
    volume = {8},
    issn = {1759-6653}
}

@article{Mandel2014,
    title = {{A Target Enrichment Method for Gathering Phylogenetic Information from Hundreds of Loci: An Example from the Compositae}},
    year = {2014},
    journal = {Applications in Plant Sciences},
    author = {Mandel, Jennifer R. and Dikow, Rebecca B. and Funk, Vicki A. and Masalia, Rishi R. and Staton, S. Evan and Kozik, Alex and Michelmore, Richard W. and Rieseberg, Loren H. and Burke, John M.},
    number = {2},
    month = {2},
    pages = {1300085},
    volume = {2},
    url = {http://doi.wiley.com/10.3732/apps.1300085},
    doi = {10.3732/apps.1300085},
    issn = {2168-0450}
}

@article{Ronquist2012,
    title = {{A total-evidence approach to dating with fossils, applied to the early radiation of the hymenoptera.}},
    year = {2012},
    journal = {Systematic biology},
    author = {Ronquist, Fredrik and Klopfstein, Seraina and Vilhelmsen, Lars and Schulmeister, Susanne and Murray, Debra L and Rasnitsyn, Alexandr P},
    number = {6},
    month = {12},
    pages = {973--99},
    volume = {61},
    url = {http://www.pubmedcentral.nih.gov/articlerender.fcgi?artid=3478566&tool=pmcentrez&rendertype=abstract},
    doi = {10.1093/sysbio/sys058},
    issn = {1076-836X},
    pmid = {22723471},
    keywords = {Animals, Fossils, Genetic Speciation, Hymenoptera, Hymenoptera: anatomy {\&} histology, Hymenoptera: classification, Hymenoptera: genetics, Models, Genetic, Models, Statistical, Phylogeny, Statistics as Topic, Time Factors}
}

@article{dual-birth,
    title = {{A Two-State Model of Tree Evolution and Its Applications to Alu Retrotransposition}},
    year = {2018},
    journal = {Systematic Biology},
    author = {Moshiri, Niema and Mirarab, Siavash},
    editor = {Holder, Mark},
    number = {3},
    month = {5},
    pages = {475--489},
    volume = {67},
    url = {http://academic.oup.com/sysbio/advance-article/doi/10.1093/sysbio/syx088/4642947 https://academic.oup.com/sysbio/article/67/3/475/4642947},
    doi = {10.1093/sysbio/syx088},
    issn = {1063-5157},
    keywords = {alu, evolution, model, retrotransposition}
}

@article{Zhong2003,
    title = {{A unified framework for model-based clustering}},
    year = {2003},
    journal = {The Journal of Machine Learning Research},
    author = {Zhong, Shi and Ghosh, Joydeep},
    month = {12},
    pages = {1001--1037},
    volume = {4},
    url = {http://dl.acm.org/citation.cfm?id=945365.964287 http://dl.acm.org/citation.cfm?id=964287},
    issn = {1532-4435},
    keywords = {chical agglomerative clustering, deterministic annealing, hierar-, model-based clustering, partitional clustering, similarity-based clustering}
}

@article{Almeida2019,
    title = {{A unified sequence catalogue of over 280 , 000 genomes obtained from the human gut microbiome}},
    year = {2019},
    author = {Almeida, Alexandre and Nayfach, Stephen and Boland, Miguel and Strozzi, Francesco},
    pages = {1--43}
}

@article{Ho2009,
    title = {{Accounting for Calibration Uncertainty in Phylogenetic Estimation of Evolutionary Divergence Times}},
    year = {2009},
    journal = {Systematic Biology},
    author = {Ho, Simon Y W and Phillips, Matthew J.},
    number = {3},
    month = {7},
    pages = {367--380},
    volume = {58},
    url = {https://academic.oup.com/sysbio/article/58/3/367/1613552},
    doi = {10.1093/sysbio/syp035},
    issn = {1076-836X}
}

@inproceedings{Nguyen2012b,
    title = {{Accounting for gene tree uncertainties improves gene trees and reconciliation inference}},
    year = {2012},
    booktitle = {WABI},
    author = {Nguyen, Thi Hau and Doyon, Jean Philippe and Pointet, Stéphanie and Arigon Chifolleau, Anne Muriel and Ranwez, Vincent and Berry, Vincent},
    pages = {123--134},
    volume = {7534 LNBI},
    url = {http://link.springer.com/chapter/10.1007/978-3-642-33122-0_10},
    isbn = {9783642331213},
    doi = {10.1007/978-3-642-33122-0{\_}10},
    issn = {03029743}
}

@article{Blom2017,
    title = {{Accounting for Uncertainty in Gene Tree Estimation: Summary-Coalescent Species Tree Inference in a Challenging Radiation of Australian Lizards}},
    year = {2017},
    journal = {Systematic Biology},
    author = {Blom, Mozes P. K. and Bragg, Jason G. and Potter, Sally and Moritz, Craig},
    number = {3},
    month = {10},
    pages = {352--366},
    volume = {66},
    url = {http://academic.oup.com/sysbio/article-lookup/doi/10.1093/sysbio/syw089},
    doi = {10.1093/sysbio/syw089},
    issn = {1063-5157},
    pmid = {28039387},
    keywords = {Coalescence, Concatenation, Cryptoblepharus, Exon capture, Gene tree, Phylogenomics, Species tree}
}

@article{Rasmussen2007,
    title = {{Accurate gene-tree reconstruction by learning gene- and species-specific substitution rates across multiple complete genomes}},
    year = {2007},
    journal = {Genome Research},
    author = {Rasmussen, Matthew D. and Kellis, Manolis},
    number = {12},
    pages = {1932--1942},
    volume = {17},
    isbn = {1088-9051},
    doi = {10.1101/gr.7105007},
    issn = {10889051},
    pmid = {17989260}
}

@article{McHardy2007a,
    title = {{Accurate phylogenetic classification of variable-length DNA fragments.}},
    shorttitle = {Nat Meth},
    year = {2007},
    journal = {Nature methods},
    author = {McHardy, Alice Carolyn and Mart{\'{i}}n, Héctor García and Tsirigos, Aristotelis and Hugenholtz, Philip and Rigoutsos, Isidore},
    number = {1},
    month = {1},
    pages = {63--72},
    volume = {4},
    publisher = {Nature Publishing Group},
    url = {http://dx.doi.org/10.1038/nmeth976},
    doi = {10.1038/NMETH976},
    issn = {1548-7091},
    keywords = {Animals, Archaea, Archaea: genetics, Arthropods, Arthropods: genetics, Ascomycota, Ascomycota: genetics, Bacteria, Bacteria: genetics, Chordata, Chordata: genetics, DNA, DNA: chemistry, DNA: classification, DNA: genetics, Eukaryotic Cells, Genome, Genomics, Genomics: methods, Industrial Waste, Phylogeny, Sargassum, Sargassum: microbiology, Software Validation}
}

@article{Leitner1996,
    title = {{Accurate reconstruction of a known HIV-1 transmission history by phylogenetic tree analysis.}},
    year = {1996},
    journal = {Proceedings of the National Academy of Sciences},
    author = {Leitner, T and Escanilla, D and Franzen, C. and Uhlen, M. and Albert, J},
    number = {20},
    month = {10},
    pages = {10864--10869},
    volume = {93},
    url = {http://www.ncbi.nlm.nih.gov/pubmed/8855273%5Cnhttp://www.pubmedcentral.nih.gov/articlerender.fcgi?artid=PMC38248 http://www.pnas.org/cgi/doi/10.1073/pnas.93.20.10864},
    isbn = {0027-8424 (Print) 0027-8424 (Linking)},
    doi = {10.1073/pnas.93.20.10864},
    issn = {0027-8424},
    pmid = {8855273}
}

@article{Philippe2011a,
    title = {{Acoelomorph flatworms are deuterostomes related to Xenoturbella}},
    year = {2011},
    journal = {Nature},
    author = {Philippe, Hervé and Brinkmann, Henner and Copley, Richard R. and Moroz, Leonid L. and Nakano, Hiroaki and Poustka, Albert J. and Wallberg, Andreas and Peterson, Kevin J. and Telford, Maximilian J.},
    number = {7333},
    pages = {255--258},
    volume = {470},
    url = {http://www.nature.com/doifinder/10.1038/nature09676},
    isbn = {1476-4687 (Electronic){\textbackslash}n0028-0836 (Linking)},
    doi = {10.1038/nature09676},
    issn = {0028-0836},
    pmid = {21307940},
    arxivId = {NIHMS150003}
}

@article{Bennett2008,
    title = {{Active Alu retrotransposons in the human genome}},
    year = {2008},
    journal = {Genome research},
    author = {Bennett, E Andrew and Keller, Heiko and Mills, Ryan E and Schmidt, Steffen and Moran, John V and Weichenrieder, Oliver and Devine, Scott E},
    number = {12},
    pages = {1875--1883},
    volume = {18},
    issn = {1088-9051}
}

@inproceedings{Amoui2008,
    title = {{Adaptive action selection in autonomic software using reinforcement learning}},
    year = {2008},
    booktitle = {Autonomic and Autonomous Systems, 2008. ICAS 2008. Fourth International Conference on},
    author = {Amoui, Mehdi and Salehie, Mazeiar and Mirarab, Siavash and Tahvildari, Ladan},
    pages = {175--181},
    publisher = {IEEE},
    isbn = {0769530931},
    doi = {10.1109/ICAS.2008.35}
}

@article{mafft-profile,
    title = {{Adding unaligned sequences into an existing alignment using MAFFT and LAST}},
    year = {2012},
    journal = {Bioinformatics},
    author = {Katoh, Kazutaka and Frith, M C},
    number = {23},
    pages = {3144--3146},
    volume = {28}
}

@inproceedings{Kubat1997,
    title = {{Addressing the curse of imbalanced training sets: One sided selection}},
    year = {1997},
    booktitle = {Proceedings of the 14th International Conference on Machine Learning},
    author = {Kubat, Mirosolav and Matwin, Stan},
    isbn = {9780874216561},
    doi = {10.1007/s13398-014-0173-7.2},
    issn = {0717-6163},
    pmid = {15003161},
    arxivId = {arXiv:1011.1669v3}
}

@article{afann,
    title = {{Afann: bias adjustment for alignment-free sequence comparison based on sequencing data using neural network regression}},
    year = {2019},
    journal = {Genome Biology},
    author = {Tang, Kujin and Ren, Jie and Sun, Fengzhu},
    number = {1},
    month = {12},
    pages = {266},
    volume = {20},
    publisher = {Genome Biology},
    url = {https://genomebiology.biomedcentral.com/articles/10.1186/s13059-019-1872-3},
    doi = {10.1186/s13059-019-1872-3},
    issn = {1474-760X},
    keywords = {Alignment-free, Bias adjustment, NGS, Neural network regression, d s2, d ∗2, kmer}
}

@misc{af,
    title = {{AFProject - Genome-based Phylogeny (unassembled reads/Plants)}},
    booktitle = {April, 2019},
    author = {Consortium, AF},
    url = {http://afproject.org/app/benchmark/genome/std/unassembled/plants/results/}
}

@article{agalma,
    title = {{Agalma: an automated phylogenomics workflow}},
    year = {2013},
    journal = {BMC bioinformatics},
    author = {Dunn, Casey W and Howison, Mark and Zapata, Felipe},
    number = {1},
    pages = {330},
    volume = {14},
    publisher = {BioMed Central},
    issn = {1471-2105}
}

@article{Martin2015,
    title = {{Ageing of the B-cell repertoire}},
    year = {2015},
    journal = {Philosophical transactions of the Royal Society of London. Series B, Biological sciences},
    author = {Martin, Victoria and Wu, Yu-Chang (Bryan) and Kipling, David and Dunn-Walters, Deborah},
    number = {1676},
    month = {7},
    volume = {370},
    url = {http://rstb.royalsocietypublishing.org/content/370/1676/20140237.abstract}
}

@article{Jones2017,
    title = {{Algorithmic improvements to species delimitation and phylogeny estimation under the multispecies coalescent}},
    year = {2017},
    journal = {Journal of Mathematical Biology},
    author = {Jones, Graham},
    number = {1-2},
    month = {1},
    pages = {447--467},
    volume = {74},
    url = {http://link.springer.com/10.1007/s00285-016-1034-0},
    doi = {10.1007/s00285-016-1034-0},
    issn = {0303-6812},
    keywords = {Bayesian analysis, Markov chain Monte Carlo, Multispecies coalescent, Species delimitation}
}

@article{Sand2013,
    title = {{Algorithms for computing the triplet and quartet distances for binary and general trees.}},
    year = {2013},
    journal = {Biology},
    author = {Sand, Andreas and Holt, Morten K and Johansen, Jens and Fagerberg, Rolf and Brodal, Gerth Stølting and Pedersen, Christian N S and Mailund, Thomas},
    number = {4},
    pages = {1189--209},
    volume = {2},
    url = {http://www.pubmedcentral.nih.gov/articlerender.fcgi?artid=4009797&tool=pmcentrez&rendertype=abstract},
    doi = {10.3390/biology2041189},
    issn = {2079-7737},
    pmid = {24833220},
    keywords = {algorithmic development, quartet distance, tree comparison, triplet distance}
}

@inproceedings{Bayati2009,
    title = {{Algorithms for large, sparse network alignment problems}},
    year = {2009},
    booktitle = {Data Mining, 2009. ICDM'09. Ninth IEEE International Conference on},
    author = {Bayati, Mohsen and Gerritsen, Margot and Gleich, David F and Saberi, Amin and Wang, Ying},
    pages = {705--710},
    publisher = {IEEE},
    isbn = {1424452422}
}

@article{Yu2011a,
    title = {{Algorithms for MDC-based multi-locus phylogeny inference: beyond rooted binary gene trees on single alleles}},
    year = {2011},
    journal = {Journal of Computational Biology},
    author = {Yu, Yun and Warnow, Tandy and Nakhleh, Luay},
    number = {11},
    month = {11},
    pages = {1543--1559},
    volume = {18},
    url = {http://www.pubmedcentral.nih.gov/articlerender.fcgi?artid=3216099&tool=pmcentrez&rendertype=abstract http://www.pubmedcentral.nih.gov/articlerender.fcgi?artid=3216099&tool=pmcentr ez&rendertype=abstract},
    doi = {10.1089/cmb.2011.0174},
    issn = {1557-8666},
    pmid = {22035329}
}

@misc{Gusfield1997,
    title = {{Algorithms on strings, trees, and sequences: computer science and computational biology}},
    year = {1997},
    booktitle = {Theory and Practice},
    author = {Gusfield, Dan},
    number = {4},
    pages = {554},
    volume = {28},
    url = {http://www.amazon.ca/exec/obidos/redirect?tag=citeulike09-20&amp;path=ASIN/0521585198},
    isbn = {0521585198},
    doi = {10.1145/270563.571472},
    issn = {01635700}
}

@article{Earl2014,
    title = {{Alignathon: a competitive assessment of whole-genome alignment methods}},
    year = {2014},
    journal = {Genome Research},
    author = {Earl, Dent and Nguyen, Ngan and Hickey, Glenn and Harris, Robert S. and Fitzgerald, Stephen and Beal, Kathryn and Seledtsov, Igor and Molodtsov, Vladimir and Raney, Brian J. and Clawson, Hiram and Kim, Jaebum and Kemena, Carsten and Chang, Jia-Ming and Erb, Ionas and Poliakov, Alexander and Hou, Minmei and Herrero, Javier and Kent, William James and Solovyev, Victor and Darling, Aaron E. and Ma, Jian and Notredame, Cedric and Brudno, Michael and Dubchak, Inna and Haussler, David and Paten, Benedict},
    number = {12},
    month = {12},
    pages = {2077--2089},
    volume = {24},
    url = {http://www.biorxiv.org/content/biorxiv/early/2014/03/10/003285.full.pdf http://genome.cshlp.org/lookup/doi/10.1101/gr.174920.114},
    isbn = {1549-5469 (Electronic){\textbackslash}r1088-9051 (Linking)},
    doi = {10.1101/gr.174920.114},
    issn = {1088-9051},
    pmid = {25273068}
}

@article{Berger2011,
    title = {{Aligning short reads to reference alignments and trees}},
    year = {2011},
    journal = {Bioinformatics},
    author = {Berger, Simon A and Stamatakis, Alexandros},
    number = {15},
    month = {8},
    pages = {2068--2075},
    volume = {27},
    url = {http://www.ncbi.nlm.nih.gov/pubmed/21636595 https://academic.oup.com/bioinformatics/article-lookup/doi/10.1093/bioinformatics/btr320},
    doi = {10.1093/bioinformatics/btr320},
    issn = {1460-2059},
    pmid = {21636595},
    keywords = {Algorithms, Base Sequence, Likelihood Functions, Phylogeny, Reference Standards, Sequence Alignment, Sequence Alignment: methods, Software}
}

@article{Loytynoja2012,
    title = {{Alignment methods: Strategies, challenges, benchmarking, and comparative overview}},
    year = {2012},
    journal = {Methods in Molecular Biology},
    author = {L{\"{o}}ytynoja, Ari},
    pages = {203--235},
    volume = {855},
    isbn = {9781617795817},
    doi = {10.1007/978-1-61779-582-4{\_}7},
    issn = {10643745},
    pmid = {22407710},
    keywords = {Alignment correctness, Character homology, Dynamic programming, Evolutionary sequence alignment, Insertions and deletions}
}

@article{Domazet-Loso2011,
    title = {{Alignment-free detection of local similarity among viral and bacterial genomes}},
    year = {2011},
    journal = {Bioinformatics},
    author = {Domazet-Lo{\v{s}}o, Mirjana and Haubold, Bernhard},
    number = {11},
    month = {6},
    pages = {1466--1472},
    volume = {27},
    url = {https://academic.oup.com/bioinformatics/article-lookup/doi/10.1093/bioinformatics/btr176},
    isbn = {1367-4811 (Electronic){\textbackslash}n1367-4803 (Linking)},
    doi = {10.1093/bioinformatics/btr176},
    issn = {1460-2059},
    pmid = {21471011}
}

@article{Daskalakis2013,
    title = {{Alignment-free phylogenetic reconstruction: Sample complexity via a branching process analysis}},
    year = {2013},
    journal = {Annals of Applied Probability},
    author = {Daskalakis, Constantinos and Roch, Sebastien},
    number = {2},
    pages = {693--721},
    volume = {23},
    doi = {10.1214/12-AAP852},
    issn = {10505164},
    arxivId = {arXiv:1109.5002v2},
    keywords = {Alignment, Branching processes, Phylogenetic reconstruction}
}

@article{Haubold2014,
    title = {{Alignment-free phylogenetics and population genetics}},
    year = {2014},
    journal = {Briefings in Bioinformatics},
    author = {Haubold, B.},
    number = {3},
    month = {5},
    pages = {407--418},
    volume = {15},
    url = {https://academic.oup.com/bib/article-lookup/doi/10.1093/bib/bbt083},
    doi = {10.1093/bib/bbt083},
    issn = {1467-5463}
}

@article{Vinga2003,
    title = {{Alignment-free sequence comparison-a review.}},
    year = {2003},
    journal = {Bioinformatics},
    author = {Vinga, Susana and Almeida, Jonas},
    number = {4},
    pages = {513--23},
    volume = {19},
    url = {http://www.ncbi.nlm.nih.gov/pubmed/12611807},
    isbn = {1367-4803},
    doi = {10.1093/bioinformatics/btg005},
    issn = {1367-4803},
    pmid = {12611807}
}

@book{Wasserman2004,
    title = {{All of statistics: A concise course in statistical inference}},
    year = {2004},
    booktitle = {Statewide Agricultural Land Use Baseline 2015},
    author = {Wasserman, L.},
    volume = {1},
    isbn = {9788578110796},
    doi = {10.1017/CBO9781107415324.004},
    issn = {1098-6596},
    pmid = {25246403},
    arxivId = {arXiv:1011.1669v3},
    keywords = {icle}
}

@article{McDonald2018,
    title = {{American Gut: an Open Platform for Citizen Science Microbiome Research}},
    year = {2018},
    journal = {mSystems},
    author = {McDonald, Daniel and Hyde, Embriette and Debelius, Justine W. and Morton, James T. and Gonzalez, Antonio and Ackermann, Gail and Aksenov, Alexander A. and Behsaz, Bahar and Brennan, Caitriona and Chen, Yingfeng and DeRight Goldasich, Lindsay and Dorrestein, Pieter C. and Dunn, Robert R. and Fahimipour, Ashkaan K. and Gaffney, James and Gilbert, Jack A. and Gogul, Grant and Green, Jessica L. and Hugenholtz, Philip and Humphrey, Greg and Huttenhower, Curtis and Jackson, Matthew A. and Janssen, Stefan and Jeste, Dilip V. and Jiang, Lingjing and Kelley, Scott T. and Knights, Dan and Kosciolek, Tomasz and Ladau, Joshua and Leach, Jeff and Marotz, Clarisse and Meleshko, Dmitry and Melnik, Alexey V. and Metcalf, Jessica L. and Mohimani, Hosein and Montassier, Emmanuel and Navas-Molina, Jose and Nguyen, Tanya T. and Peddada, Shyamal and Pevzner, Pavel and Pollard, Katherine S. and Rahnavard, Gholamali and Robbins-Pianka, Adam and Sangwan, Naseer and Shorenstein, Joshua and Smarr, Larry and Song, Se Jin and Spector, Timothy and Swafford, Austin D. and Thackray, Varykina G. and Thompson, Luke R. and Tripathi, Anupriya and V{\'{a}}zquez-Baeza, Yoshiki and Vrbanac, Alison and Wischmeyer, Paul and Wolfe, Elaine and Zhu, Qiyun and Knight, Rob and Mann, Allison E. and Amir, Amnon and Frazier, Angel and Martino, Cameron and Lebrilla, Carlito and Lozupone, Catherine and Lewis, Cecil M. and Raison, Charles and Zhang, Chi and Lauber, Christian L. and Warinner, Christina and Lowry, Christopher A. and Callewaert, Chris and Bloss, Cinnamon and Willner, Dana and Galzerani, Daniela Domingos and Gonzalez, David J. and Mills, David A. and Chopra, Deepak and Gevers, Dirk and Berg-Lyons, Donna and Sears, Dorothy D. and Wendel, Doug and Lovelace, Elijah and Pierce, Emily and TerAvest, Emily and Bolyen, Evan and Bushman, Frederic D. and Wu, Gary D. and Church, George M. and Saxe, Gordon and Holscher, Hanna D. and Ugrina, Ivo and German, J. Bruce and Caporaso, J. Gregory and Wozniak, Jacob M. and Kerr, Jacqueline and Ravel, Jacques and Lewis, James D. and Suchodolski, Jan S. and Jansson, Janet K. and Hampton-Marcell, Jarrad T. and Bobe, Jason and Raes, Jeroen and Chase, John H. and Eisen, Jonathan A. and Monk, Jonathan and Clemente, Jose C. and Petrosino, Joseph and Goodrich, Julia and Gauglitz, Julia and Jacobs, Julian and Zengler, Karsten and Swanson, Kelly S. and Lewis, Kim and Mayer, Kris and Bittinger, Kyle and Dillon, Lindsay and Zaramela, Livia S. and Schriml, Lynn M. and Dominguez-Bello, Maria G. and Jankowska, Marta M. and Blaser, Martin and Pirrung, Meg and Minson, Michael and Kurisu, Mike and Ajami, Nadim and Gottel, Neil R. and Chia, Nicholas and Fierer, Noah and White, Owen and Cani, Patrice D. and Gajer, Pawel and Strandwitz, Philip and Kashyap, Purna and Dutton, Rachel and Park, Rachel S. and Xavier, Ramnik J. and Mills, Robert H. and Krajmalnik-Brown, Rosa and Ley, Ruth and Owens, Sarah M. and Klemmer, Scott and Matamoros, Sébastien and Mirarab, Siavash and Moorman, Stephanie and Holmes, Susan and Schwartz, Tara and Eshoo-Anton, Tifani W. and Vigers, Tim and Pandey, Vineet and Treuren, Will Van and Fang, Xin and Zech Xu, Zhenjiang and Jarmusch, Alan and Geier, Justin and Reeve, Nicolai and Silva, Ricardo and Kopylova, Evguenia and Nguyen, Dominic and Sanders, Karenina and Salido Benitez, Rodolfo Antonio and Heale, Arthur Cole and Abramson, Max and Waldisp{\"{u}}hl, Jérôme and Butyaev, Alexander and Drogaris, Chris and Nazarova, Elena and Ball, Madeleine and Gunderson, Beau},
    editor = {Greene, Casey S.},
    number = {3},
    month = {5},
    volume = {3},
    url = {http://msystems.asm.org/lookup/doi/10.1128/mSystems.00031-18},
    doi = {10.1128/mSystems.00031-18},
    issn = {2379-5077},
    pmid = {29795809}
}

@article{Hubert20085186,
    title = {{An adjusted boxplot for skewed distributions}},
    year = {2008},
    journal = {Computational Statistics {\&} Data Analysis},
    author = {Hubert, M and Vandervieren, E},
    number = {12},
    pages = {5186--5201},
    volume = {52},
    url = {http://www.sciencedirect.com/science/article/pii/S0167947307004434},
    doi = {http://dx.doi.org/10.1016/j.csda.2007.11.008},
    issn = {0167-9473}
}

@inproceedings{Roch2013b,
    title = {{An analytical comparison of multilocus methods under the multispecies coalescent: the three-taxon case}},
    year = {2013},
    booktitle = {Proc. Pacific Symposium on Biocomputing},
    author = {Roch, Sebastien},
    pages = {297--306},
    volume = {18}
}

@article{Shimodaira2002,
    title = {{An approximately unbiased test of phylogenetic tree selection.}},
    year = {2002},
    journal = {Systematic biology},
    author = {Shimodaira, Hidetoshi},
    number = {3},
    month = {6},
    pages = {492--508},
    volume = {51},
    url = {http://www.ncbi.nlm.nih.gov/pubmed/12079646},
    doi = {10.1080/10635150290069913},
    issn = {1063-5157},
    pmid = {12079646},
    keywords = {Animals, Mitochondria, Mitochondria: metabolism, Models, Statistical, Phylogeny}
}

@article{Fan2015,
    title = {{An assembly and alignment-free method of phylogeny reconstruction from next-generation sequencing data}},
    year = {2015},
    journal = {BMC Genomics},
    author = {Fan, Huan and Ives, Anthony R. and Surget-Groba, Yann and Cannon, Charles H.},
    number = {1},
    month = {12},
    pages = {522},
    volume = {16},
    url = {http://www.biomedcentral.com/1471-2164/16/522 http://download.springer.com/static/pdf/431/art%253A10.1186%252Fs12864-015-1647-5.pdf?originUrl=http%3A%2F%2Fbmcgenomics.biomedcentral.com%2Farticle%2F10.1186%2Fs12864-015-1647-5&token2=exp=1492032740~acl=%2Fs},
    doi = {10.1186/s12864-015-1647-5},
    issn = {1471-2164},
    keywords = {Alignment-free, Assembly-free Background, Homoplasy, Phylogenomics, k-mers}
}

@article{Dufort2016a,
    title = {{An augmented supermatrix phylogeny of the avian family Picidae reveals uncertainty deep in the family tree}},
    year = {2016},
    journal = {Molecular phylogenetics and evolution},
    author = {Dufort, Matthew J},
    pages = {313--326},
    volume = {94},
    publisher = {Elsevier},
    issn = {1055-7903}
}

@article{Dufort2016,
    title = {{An augmented supermatrix phylogeny of the avian family Picidae reveals uncertainty deep in the family tree}},
    year = {2016},
    journal = {Molecular Phylogenetics and Evolution},
    author = {Dufort, Matthew J.},
    month = {1},
    pages = {313--326},
    volume = {94},
    publisher = {Elsevier Inc.},
    url = {http://dx.doi.org/10.1016/j.ympev.2015.08.025 https://linkinghub.elsevier.com/retrieve/pii/S1055790315002560},
    isbn = {1055-7903},
    doi = {10.1016/j.ympev.2015.08.025},
    issn = {10557903},
    pmid = {26416706},
    keywords = {Phylogeny, Picidae, Piculets, Supermatrix, Woodpeckers, Wrynecks}
}

@inproceedings{Zhang2010,
    title = {{An efficient method for DNA-based species assignment via gene tree and species tree reconciliation}},
    year = {2010},
    booktitle = {International Workshop on Algorithms in Bioinformatics},
    author = {Zhang, Louxin and Cui, Yun},
    pages = {300--311},
    publisher = {Springer}
}

@inproceedings{Do2008,
    title = {{An empirical study of the effect of time constraints on the cost-benefits of regression testing}},
    year = {2008},
    booktitle = {Proceedings of the 16th ACM SIGSOFT International Symposium on Foundations of software engineering},
    author = {Do, Hyunsook and Mirarab, Siavash and Tahvildari, Ladan and Rothermel, Gregg},
    pages = {71--82},
    publisher = {ACM},
    isbn = {1595939954},
    doi = {10.1145/1453101.1453113},
    keywords = {Empirical studies, Regression testing, Test case prioritization}
}

@inproceedings{Mirarab2008a,
    title = {{An empirical study on bayesian network-based approach for test case prioritization}},
    year = {2008},
    booktitle = {Software Testing, Verification, and Validation, 2008 1st International Conference on},
    author = {Mirarab, Siavash and Tahvildari, Ladan},
    pages = {278--287},
    publisher = {IEEE},
    isbn = {076953127X},
    doi = {10.1109/ICST.2008.57}
}

@article{Hillis1993,
    title = {{An Empirical Test of Bootstrapping as a Method for Assessing Confidence in Phylogenetic Analysis}},
    year = {1993},
    journal = {Systematic Biology},
    author = {Hillis, David M and Bull, J. J.},
    number = {2},
    pages = {182--192},
    volume = {42},
    url = {http://sysbio.oxfordjournals.org/content/42/2/182.short},
    isbn = {1063-5157},
    doi = {10.1093/sysbio/42.2.182},
    issn = {1063-5157},
    pmid = {1}
}

@article{Hess2007,
    title = {{An empirical test of the midpoint rooting method}},
    year = {2007},
    journal = {Biological Journal of the Linnean Society},
    author = {Hess, Pablo N. and De Moraes Russo, Claudia A.},
    number = {4},
    pages = {669--674},
    volume = {92},
    isbn = {0024-4066},
    doi = {10.1111/j.1095-8312.2007.00864.x},
    issn = {00244066},
    pmid = {1000208391},
    keywords = {Molecular clock, Outgroup rooting, Outgroups, Phylogenetic trees, Systematics, Unrooted trees}
}

@article{tkf91,
    title = {{An evolutionary model for maximum likelihood alignment of DNA sequences.}},
    year = {1991},
    journal = {Journal of molecular evolution},
    author = {Thorne, Jeffrey L and Kishino, Hirohisa and Felsenstein, Joseph},
    number = {2},
    month = {8},
    pages = {114--24},
    volume = {33},
    url = {http://www.ncbi.nlm.nih.gov/pubmed/1920447},
    issn = {0022-2844},
    pmid = {1920447},
    keywords = {Algorithms, Base Sequence, Biological, Biological Evolution, DNA, Models, Molecular Sequence Data, Sequence Alignment}
}

@article{Braun2018,
    title = {{An evolutionary model motivated by physicochemical properties of amino acids reveals variation among proteins}},
    year = {2018},
    journal = {Bioinformatics},
    author = {Braun, Edward L},
    number = {13},
    month = {7},
    pages = {i350-i356},
    volume = {34},
    url = {https://academic.oup.com/bioinformatics/article/34/13/i350/5045789},
    doi = {10.1093/bioinformatics/bty261},
    issn = {1367-4803}
}

@article{Pond2009,
    title = {{An evolutionary model-based algorithm for accurate phylogenetic breakpoint mapping and subtype prediction in HIV-1}},
    year = {2009},
    journal = {PLoS Computational Biology},
    author = {Pond, Sergei L Kosakovsky and Posada, David and Stawiski, Eric and Chappey, Colombe and Poon, Art F Y and Hughes, Gareth and Fearnhill, Esther and Gravenor, Mike B. and Brown, Andrew J Leigh and Frost, Simon D W},
    number = {11},
    volume = {5},
    isbn = {1553-7358 (Electronic){\textbackslash}n1553-734X (Linking)},
    doi = {10.1371/journal.pcbi.1000581},
    issn = {1553734X},
    pmid = {19956739}
}

@article{Bloom2014,
    title = {{An Experimentally Determined Evolutionary Model Dramatically Improves Phylogenetic Fit.}},
    year = {2014},
    journal = {Molecular biology and evolution},
    author = {Bloom, Jesse D.},
    month = {5},
    pages = {1956--1978},
    volume = {31},
    url = {http://www.ncbi.nlm.nih.gov/pubmed/24859245},
    doi = {10.1093/molbev/msu173},
    issn = {1537-1719},
    pmid = {24859245},
    keywords = {codon model, deep mutational scanning, influenza, nucleoprotein, phylogenetics, substitution model}
}

@article{Chang2011,
    title = {{An ILP solution for the gene duplication problem}},
    year = {2011},
    journal = {BMC Bioinformatics},
    author = {Chang, Wen Chieh and Burleigh, J Gordon and Baca, David Fernandez and Eulenstein, Oliver},
    number = {Suppl 1},
    volume = {12},
    doi = {10.1186/1471-2105-12-S1-S14},
    issn = {1471-2105},
    pmid = {21342543}
}

@article{McDonald2012,
    title = {{An improved Greengenes taxonomy with explicit ranks for ecological and evolutionary analyses of bacteria and archaea}},
    year = {2012},
    journal = {The ISME journal},
    author = {McDonald, Daniel and Price, Morgan N and Goodrich, Julia and Nawrocki, Eric P and DeSantis, Todd Z and Probst, Alexander and Andersen, Gary L and Knight, Rob and Hugenholtz, Philip},
    number = {3},
    pages = {610--618},
    volume = {6},
    publisher = {Nature Publishing Group},
    issn = {1751-7362}
}

@article{Sudmant2015,
    title = {{An integrated map of structural variation in 2,504 human genomes}},
    year = {2015},
    journal = {Nature},
    author = {Sudmant, Peter H. and Rausch, Tobias and Gardner, Eugene J. and Handsaker, Robert E. and Abyzov, Alexej and Huddleston, John and Zhang, Yan and Ye, Kai and Jun, Goo and Hsi-Yang Fritz, Markus and Konkel, Miriam K and Malhotra, Ankit and St{\"{u}}tz, Adrian M. and Shi, Xinghua and Paolo Casale, Francesco and Chen, Jieming and Hormozdiari, Fereydoun and Dayama, Gargi and Chen, Ken and Malig, Maika and Chaisson, Mark J. P. and Walter, Klaudia and Meiers, Sascha and Kashin, Seva and Garrison, Erik and Auton, Adam and Lam, Hugo Y. K. and Jasmine Mu, Xinmeng and Alkan, Can and Antaki, Danny and Bae, Taejeong and Cerveira, Eliza and Chines, Peter and Chong, Zechen and Clarke, Laura and Dal, Elif and Ding, Li and Emery, Sarah and Fan, Xian and Gujral, Madhusudan and Kahveci, Fatma and Kidd, Jeffrey M. and Kong, Yu and Lameijer, Eric-Wubbo and McCarthy, Shane and Flicek, Paul and Gibbs, Richard A. and Marth, Gabor T and Mason, Christopher E. and Menelaou, Androniki and Muzny, Donna M. and Nelson, Bradley J. and Noor, Amina and Parrish, Nicholas F. and Pendleton, Matthew and Quitadamo, Andrew and Raeder, Benjamin and Schadt, Eric E. and Romanovitch, Mallory and Schlattl, Andreas and Sebra, Robert and Shabalin, Andrey A. and Untergasser, Andreas and Walker, Jerilyn A. and Wang, Min and Yu, Fuli and Zhang, Chengsheng and Zhang, Jing and Zheng-Bradley, Xiangqun and Zhou, Wanding and Zichner, Thomas and Sebat, Jonathan and Batzer, Mark A and McCarroll, Steven A. and Mills, Ryan E and Gerstein, Mark B. and Bashir, Ali and Stegle, Oliver and Devine, Scott E and Lee, Charles and Eichler, Evan E. and Korbel, Jan O.},
    number = {7571},
    pages = {75--81},
    volume = {526},
    url = {http://www.ncbi.nlm.nih.gov/pubmed/26432246},
    isbn = {9781137332875},
    doi = {10.1038/nature15394},
    issn = {0028-0836},
    pmid = {26432246},
    keywords = {Amino Acid Sequence, Genetic Predisposition to Disease, Genetic Variation, Genetic Variation: genetics, Genetics, Medical, Genetics, Population, Genome, Human, Genome, Human: genetics, Genome-Wide Association Study, Genomics, Genotype, Haplotypes, Haplotypes: genetics, Homozygote, Humans, Molecular Sequence Data, Mutation Rate, Physical Chromosome Mapping, Polymorphism, Single Nucleotide, Polymorphism, Single Nucleotide: genetics, Quantitative Trait Loci, Quantitative Trait Loci: genetics, Sequence Analysis, DNA, Sequence Deletion, Sequence Deletion: genetics}
}

@article{Guang2016,
    title = {{An Integrated Perspective on Phylogenetic Workflows}},
    year = {2016},
    journal = {Trends in Ecology and Evolution},
    author = {Guang, August and Zapata, Felipe and Howison, Mark and Lawrence, Charles E. and Dunn, Casey W.},
    number = {2},
    pages = {116--126},
    volume = {31},
    publisher = {Elsevier Ltd},
    url = {http://dx.doi.org/10.1016/j.tree.2015.12.007},
    isbn = {0169-5347},
    doi = {10.1016/j.tree.2015.12.007},
    issn = {01695347},
    pmid = {26775796}
}

@article{Li2018a,
    title = {{An Integrated Reconciliation Framework for Domain, Gene, and Species Level Evolution}},
    year = {2018},
    journal = {IEEE/ACM transactions on computational biology and bioinformatics},
    author = {Li, Lei and Bansal, Mukul S},
    publisher = {IEEE},
    issn = {1545-5963}
}

@article{Linder2005,
    title = {{An overview of phylogeny reconstruction}},
    year = {2005},
    journal = {Handbook of Computational Biology},
    author = {Linder, C Randal and Warnow, Tandy},
    url = {http://scholar.google.com/scholar?hl=en&btnG=Search&q=intitle:An+overview+of+phylogeny+reconstruction#3}
}

@article{Hillis2005,
    title = {{Analysis and visualization of tree space.}},
    year = {2005},
    journal = {Systematic biology},
    author = {Hillis, David M and Heath, Tracy A and St John, Katherine},
    number = {3},
    month = {6},
    pages = {471--82},
    volume = {54},
    url = {http://sysbio.oxfordjournals.org/cgi/content/abstract/54/3/471},
    doi = {10.1080/10635150590946961},
    issn = {1063-5157},
    pmid = {16012112},
    keywords = {Bayes Theorem, Classification, Classification: methods, Data Interpretation, Statistical, Phylogeny, Software}
}

@article{Meiklejohn2016,
    title = {{Analysis of a Rapid Evolutionary Radiation Using Ultraconserved Elements: Evidence for a Bias in Some Multispecies Coalescent Methods}},
    year = {2016},
    journal = {Systematic Biology},
    author = {Meiklejohn, Kelly A. and Faircloth, Brant C and Glenn, Travis C. and Kimball, Rebecca T and Braun, Edward L},
    number = {4},
    month = {7},
    pages = {612--627},
    volume = {65},
    url = {https://academic.oup.com/sysbio/article-lookup/doi/10.1093/sysbio/syw014},
    doi = {10.1093/sysbio/syw014},
    issn = {1063-5157},
    pmid = {26865273},
    keywords = {Galliformes, Gene tree estimation error, Phasianidae, Polytomy, Supermatrix rooted triplets, Total evidence, Triplec}
}

@article{Folk2016,
    title = {{Ancestral Gene Flow and Parallel Organellar Genome Capture Result in Extreme Phylogenomic Discord in a Lineage of Angiosperms}},
    year = {2016},
    journal = {Systematic Biology},
    author = {Folk, Ryan A. and Mandel, Jennifer R. and Freudenstein, John V.},
    number = {3},
    month = {9},
    pages = {syw083},
    volume = {66},
    url = {https://academic.oup.com/sysbio/article-lookup/doi/10.1093/sysbio/syw083},
    isbn = {9843210034},
    doi = {10.1093/sysbio/syw083},
    issn = {1063-5157},
    keywords = {Ancient hybridization, Chloroplast capture, Incongruence, Phylogenomics, Reticulation}
}

@article{Jiang2007,
    title = {{Ancestral reconstruction of segmental duplications reveals punctuated cores of human genome evolution}},
    year = {2007},
    journal = {Nature genetics},
    author = {Jiang, Zhaoshi and Tang, Haixu and Ventura, Mario and Cardone, Maria Francesca and Marques-Bonet, Tomas and She, Xinwei and Pevzner, Pavel A and Eichler, Evan E.},
    number = {11},
    pages = {1361--1368},
    volume = {39},
    publisher = {Nature Publishing Group},
    issn = {1061-4036}
}

@article{Mitchell2017,
    title = {{Anchored phylogenomics improves the resolution of evolutionary relationships in the rapid radiation of protea L.}},
    year = {2017},
    journal = {American Journal of Botany},
    author = {Mitchell, Nora and Lewis, Paul O. and Lemmon, Emily Moriarty and Lemmon, Alan R. and Holsinger, Kent E.},
    number = {1},
    pages = {102--115},
    volume = {104},
    doi = {10.3732/ajb.1600227},
    issn = {00029122},
    pmid = {28104589},
    keywords = {Anchored phylogenomics, Coalescence, Phylogenetics, Proteaceae, Radiation}
}

@article{distique,
    title = {{Anchoring quartet-based phylogenetic distances and applications to species tree reconstruction}},
    year = {2016},
    journal = {BMC Genomics},
    author = {Sayyari, Erfan and Mirarab, Siavash},
    number = {S10},
    month = {11},
    pages = {101--113},
    volume = {17},
    url = {http://bmcgenomics.biomedcentral.com/articles/10.1186/s12864-016-3098-z},
    doi = {10.1186/s12864-016-3098-z},
    issn = {1471-2164},
    keywords = {Incomplete lineage sorting, Multi-species coalescent, Quartet methods, Species tree}
}

@article{Bailey1996,
    title = {{Ancient DNA suggests a recent expansion of European cattle from a diverse wild progenitor species.}},
    year = {1996},
    journal = {Proceedings. Biological sciences / The Royal Society},
    author = {Bailey, Jeffrey F A and Richards, M B and Macaulay, V a and Colson, I B and James, I T and Bradley, Daniel G and Hedges, R E and Sykes, B C},
    number = {1376},
    month = {11},
    pages = {1467--73},
    volume = {263},
    url = {http://www.ncbi.nlm.nih.gov/pubmed/8952089},
    doi = {10.1098/rspb.1996.0214},
    issn = {0962-8452},
    pmid = {8952089},
    keywords = {Ancient, Animals, Base Sequence, Biological Evolution, Cattle, Cattle: genetics, DNA, Domestic, Domestic: genetics, Europe, History, Mitochondrial, Mitochondrial: genetics, Molecular Sequence Data, Nucleic Acid, Phylogeny, Sequence Homology}
}

@article{Soltis2011,
    title = {{Angiosperm phylogeny: 17 genes, 640 taxa}},
    year = {2011},
    journal = {American Journal of Botany},
    author = {Soltis, Douglas E and Smith, Stephen A and Cellinese, Nico and Wurdack, Kenneth J. and Tank, David C. and Brockington, Samuel F and Refulio-Rodriguez, Nancy F. and Walker, Jay B. and Moore, Michael J and Carlsward, Barbara S. and Bell, Charles D and Latvis, Maribeth and Crawley, Sunny and Black, Chelsea and Diouf, Diaga and Xi, Zhenxiang and Rushworth, Catherine A. and Gitzendanner, Matthew A. and Sytsma, Kenneth J. and Qiu, Yin‐Long and Hilu, Khidir W. and Davis, Charles C. and Sanderson, Michael J. and Beaman, Reed S. and Olmstead, Richard G and Judd, Walter S. and Donoghue, Michael J. and Soltis, Pamela S},
    pages = {704--730},
    volume = {98},
    isbn = {0002-9122},
    doi = {10.3732/ajb.1000404},
    issn = {00029122},
    pmid = {21613169},
    keywords = {Angiosperms, Bioinformatics, Large data sets, Molecular systematics, RAxML, Superasteridae, Supermatrix, Superrosidae}
}

@article{Degnan2013,
    title = {{Anomalous Unrooted Gene Trees}},
    year = {2013},
    journal = {Systematic Biology},
    author = {Degnan, James H.},
    number = {4},
    month = {7},
    pages = {574--590},
    volume = {62},
    url = {https://academic.oup.com/sysbio/article-lookup/doi/10.1093/sysbio/syt023},
    isbn = {1063-5157},
    doi = {10.1093/sysbio/syt023},
    issn = {1063-5157},
    pmid = {23576318},
    keywords = {anomalous gene, caterpillarization, coalescent, incomplete lineage sorting, phylogenetics, robinson-foulds distance, species tree, tree}
}

@article{Drew2014,
    title = {{Another Look at the Root of the Angiosperms Reveals a Familiar Tale}},
    year = {2014},
    journal = {Systematic Biology},
    author = {Drew, Bryan T and Ruhfel, Brad R and Smith, Stephen A and Moore, Michael J and Briggs, Barbara G and Gitzendanner, Matthew A. and Soltis, Pamela S and Soltis, Douglas E},
    number = {3 },
    month = {5},
    pages = {368--382},
    volume = {63 },
    url = {http://sysbio.oxfordjournals.org/content/63/3/368.abstract},
    doi = {10.1093/sysbio/syt108}
}

@article{ape,
    title = {{APE: analyses of phylogenetics and evolution in R language}},
    year = {2004},
    journal = {Bioinformatics},
    author = {Paradis, Emmanuel and Claude, Julien and Strimmer, Korbinian},
    number = {2},
    pages = {289--290},
    volume = {20},
    publisher = {Oxford Univ Press},
    issn = {1367-4803}
}

@article{APPLES,
    title = {{APPLES: Scalable Distance-Based Phylogenetic Placement with or without Alignments}},
    year = {2020},
    journal = {Systematic Biology},
    author = {Balaban, Metin and Sarmashghi, Shahab and Mirarab, Siavash},
    editor = {Posada, David},
    number = {3},
    month = {5},
    pages = {566--578},
    volume = {69},
    url = {https://academic.oup.com/sysbio/advance-article/doi/10.1093/sysbio/syz063/5572672 https://academic.oup.com/sysbio/article/69/3/566/5572672},
    doi = {10.1093/sysbio/syz063},
    issn = {1063-5157}
}

@article{McWhite2015,
    title = {{Applications of comparative evolution to human disease genetics}},
    year = {2015},
    journal = {Current Opinion in Genetics {\&} Development},
    author = {McWhite, Claire D and Liebeskind, Benjamin J and Marcotte, Edward M},
    pages = {16--24},
    volume = {35},
    publisher = {Elsevier Ltd},
    url = {http://linkinghub.elsevier.com/retrieve/pii/S0959437X15000878},
    doi = {10.1016/j.gde.2015.08.004},
    issn = {0959437X}
}

@article{Lanier2015,
    title = {{Applying species-tree analyses to deep phylogenetic histories: Challenges and potential suggested from a survey of empirical phylogenetic studies}},
    year = {2015},
    journal = {Molecular Phylogenetics and Evolution},
    author = {Lanier, Hayley C. and Knowles, L. Lacey},
    month = {2},
    pages = {191--199},
    volume = {83},
    url = {https://linkinghub.elsevier.com/retrieve/pii/S1055790314003820},
    doi = {10.1016/j.ympev.2014.10.022},
    issn = {10557903},
    keywords = {*BEAST, Coalescent variance, Data sufficiency, Incomplete lineage sorting, Mutational variance, Tree of Life (ToL) studies}
}

@article{Anisimova2006,
    title = {{Approximate Likelihood-Ratio Test for Branches: A Fast, Accurate, and Powerful Alternative}},
    year = {2006},
    journal = {Systematic Biology},
    author = {Anisimova, Maria and Gascuel, Olivier and Sullivan, Jack},
    number = {4},
    month = {8},
    pages = {539--552},
    volume = {55},
    url = {http://dx.doi.org/10.1080/10635150600755453},
    issn = {1063-5157}
}

@article{Sullivan1997,
    title = {{Are guinea pigs rodents? The importance of adequate models in molecular phylogenetics}},
    year = {1997},
    journal = {Journal of Mammalian Evolution},
    author = {Sullivan, J and Swofford, D L},
    number = {2},
    pages = {77--86},
    volume = {4},
    doi = {10.1023/A:1027314112438},
    issn = {10647554},
    keywords = {inconsistency, maximum likelihood, molecular systematics, rate het-, rodents}
}

@article{Andrade2015,
    title = {{Articulating “archiannelids”: Phylogenomics and annelid relationships, with emphasis on meiofaunal taxa}},
    year = {2015},
    journal = {Molecular Biology and Evolution},
    author = {Andrade, Sónia C S and Novo, Marta and Kawauchi, Gisele Y and Worsaae, Katrine and Pleijel, Fredrik and Giribet, Gonzalo and Rouse, Greg W},
    url = {http://mbe.oxfordjournals.org/content/early/2015/07/22/molbev.msv157.abstract},
    doi = {10.1093/molbev/msv157},
    keywords = {aciculata, errantia, meiofauna, morphological diversification, phylogeny, polychaete, sedentaria, supermatrix}
}

@article{andrews1987,
    title = {{Aspects of hominoid phylogeny Peter Andrews}},
    year = {1987},
    journal = {Molecules and morphology in evolution: conflict or compromise?},
    author = {Andrews, Peter},
    pages = {23},
    publisher = {Cambridge University Press}
}

@misc{Assemblathon1,
    title = {{Assemblathon 1: A competitive assessment of de novo short read assembly methods}},
    year = {2011},
    booktitle = {Genome Research},
    author = {Earl, Dent and Bradnam, Keith and St. John, John and Darling, Aaron and Lin, Dawei and Fass, Joseph and Yu, Hung On Ken and Buffalo, Vince and Zerbino, Daniel R. and Diekhans, Mark and Nguyen, Ngan and Ariyaratne, Pramila Nuwantha and Sung, Wing Kin and Ning, Zemin and Haimel, Matthias and Simpson, Jared T. and Fonseca, Nuno A. and Birol, Inanç and Docking, T. Roderick and Ho, Isaac Y. and Rokhsar, Daniel S. and Chikhi, Rayan and Lavenier, Dominique and Chapuis, Guillaume and Naquin, Delphine and Maillet, Nicolas and Schatz, Michael C. and Kelley, David R. and Phillippy, Adam M. and Koren, Sergey and Yang, Shiaw Pyng and Wu, Wei and Chou, Wen Chi and Srivastava, Anuj and Shaw, Timothy I. and Ruby, J. Graham and Skewes-Cox, Peter and Betegon, Miguel and Dimon, Michelle T. and Solovyev, Victor and Seledtsov, Igor and Kosarev, Petr and Vorobyev, Denis and Ramirez-Gonzalez, Ricardo and Leggett, Richard and MacLean, Dan and Xia, Fangfang and Luo, Ruibang and Li, Zhenyu and Xie, Yinlong and Liu, Binghang and Gnerre, Sante and MacCallum, Iain and Przybylski, Dariusz and Ribeiro, Filipe J. and Sharpe, Ted and Hall, Giles and Kersey, Paul J. and Durbin, Richard and Jackman, Shaun D. and Chapman, Jarrod A. and Huang, Xiaoqiu and DeRisi, Joseph L. and Caccamo, Mario and Li, Yingrui and Jaffe, David B. and Green, Richard E. and Haussler, David and Korf, Ian and Paten, Benedict},
    number = {12},
    pages = {2224--2241},
    volume = {21},
    isbn = {1549-5469 (Electronic) 1088-9051 (Linking)},
    doi = {10.1101/gr.126599.111},
    issn = {10889051},
    pmid = {21926179}
}

@article{skmerrecomb,
    title = {{Assembly-free and alignment-free sample identification using genome skims}},
    year = {2018},
    journal = {Lecture Notes in Computer Science (Proceedings of RECOMB)},
    author = {Sarmashghi, S. and Bohmann, K. and Gilbert, M.T.P. and Bafna, V. and Mirarab, S.},
    volume = {10812 LNBI},
    isbn = {9783319899282},
    issn = {16113349}
}

@article{Chaudhary2015a,
    title = {{Assessing approaches for inferring species trees from multi-copy genes}},
    year = {2015},
    journal = {Systematic Biology},
    author = {Chaudhary, Ruchi and Boussau, Bastien and Burleigh, J. Gordon and Fern{\'{a}}ndez-Baca, David},
    number = {2},
    pages = {325--339},
    volume = {64},
    doi = {10.1093/sysbio/syu128},
    issn = {1076836X},
    keywords = {Deep coalescence, Gene duplication, Gene loss, Gene tree parsimony, MulRF, Njst, PHYLDOG}
}

@article{Chen2007,
    title = {{Assessing performance of orthology detection strategies applied to eukaryotic genomes}},
    year = {2007},
    journal = {PloS one},
    author = {Chen, Feng and Mackey, Aaron J and Vermunt, Jeroen K and Roos, David S},
    number = {4},
    pages = {e383},
    volume = {2},
    publisher = {Public Library of Science},
    issn = {1932-6203}
}

@article{OPAL-metagenomics,
    title = {{Assessing taxonomic metagenome profilers with OPAL}},
    year = {2019},
    journal = {Genome Biology},
    author = {Meyer, Fernando and Bremges, Andreas and Belmann, Peter and Janssen, Stefan and McHardy, Alice C. and Koslicki, David},
    doi = {10.1186/s13059-019-1646-y},
    issn = {1474760X},
    keywords = {Bioboxes, Metagenomics, Performance metrics, Taxonomic profiling}
}

@article{hejnol2009,
    title = {{Assessing the root of bilaterian animals with scalable phylogenomic methods}},
    year = {2009},
    journal = {Proceedings of the Royal Society B: Biological Sciences},
    author = {Hejnol, Andreas and Obst, Matthias and Stamatakis, Alexandros and Ott, Michael and Rouse, Greg W and Edgecombe, Gregory D and Martinez, Pedro and Bagu{\~{n}}{\`{a}}, Jaume and Bailly, Xavier and Jondelius, Ulf and {others}},
    number = {1677},
    pages = {4261--4270},
    volume = {276},
    publisher = {The Royal Society}
}

@article{Draper1995,
    title = {{Assessment and Propagation of Model Uncertainty}},
    year = {1995},
    journal = {Journal of the Royal Statistical Society. Series B (Methodological)},
    author = {Draper, David},
    number = {1},
    pages = {45--97},
    volume = {57},
    keywords = {multidimensional register contrast, yi}
}

@article{Villandre2016,
    title = {{Assessment of Overlap of Phylogenetic Transmission Clusters and Communities in Simple Sexual Contact Networks: Applications to HIV-1.}},
    year = {2016},
    journal = {PloS one},
    author = {Villandre, Luc and Stephens, David A. and Labbe, Aurelie and G{\"{u}}nthard, Huldrych F. and Kouyos, Roger and Stadler, Tanja and {Swiss HIV Cohort Study}},
    editor = {Braunstein, Lidia Adriana},
    number = {2},
    month = {2},
    pages = {e0148459},
    volume = {11},
    url = {http://dx.plos.org/10.1371/journal.pone.0148459 http://www.ncbi.nlm.nih.gov/pubmed/26863322 http://www.pubmedcentral.nih.gov/articlerender.fcgi?artid=PMC4749335},
    isbn = {10.1371/journal.pone.0148459},
    doi = {10.1371/journal.pone.0148459},
    issn = {1932-6203},
    pmid = {26863322}
}

@article{Frost2015,
    title = {{Assigning and visualizing germline genes in antibody repertoires.}},
    year = {2015},
    journal = {Philosophical transactions of the Royal Society of London. Series B, Biological sciences},
    author = {Frost, Simon D W and Murrell, Ben and Hossain, A S Md Mukarram and Silverman, Gregg J and Pond, Sergei L Kosakovsky},
    number = {1676},
    pages = {20140240-},
    volume = {370},
    url = {http://rstb.royalsocietypublishing.org/content/370/1676/20140240},
    doi = {10.1098/rstb.2014.0240},
    issn = {1471-2970},
    pmid = {26194754},
    keywords = {bioinformatics, computational biology, evolution, immunology}
}

@article{astral2,
    title = {{ASTRAL-II: Coalescent-based species tree estimation with many hundreds of taxa and thousands of genes}},
    year = {2015},
    journal = {Bioinformatics},
    author = {Mirarab, Siavash and Warnow, Tandy},
    number = {12},
    month = {6},
    pages = {i44-i52},
    volume = {31},
    url = {http://bioinformatics.oxfordjournals.org/cgi/content/long/31/12/i44 http://bioinformatics.oxfordjournals.org/lookup/doi/10.1093/bioinformatics/btv234},
    doi = {10.1093/bioinformatics/btv234},
    issn = {14602059}
}

@incollection{astral3-recomb,
    title = {{ASTRAL-III: Increased Scalability and Impacts of Contracting Low Support Branches}},
    year = {2017},
    booktitle = {Comparative Genomics. RECOMB-CG 2017. Lecture Notes in Computer Science, vol 10562},
    author = {Zhang, Chao and Sayyari, Erfan and Mirarab, Siavash},
    editor = {Meidanis, Joao and Nakhleh, Luay},
    pages = {53--75},
    volume = {10562 LNBI},
    publisher = {Springer International Publishing},
    url = {https://doi.org/10.1007/978-3-319-67979-2_4},
    address = {Cham},
    isbn = {978-3-319-67979-2},
    doi = {10.1007/978-3-319-67979-2{\_}4},
    issn = {16113349}
}

@article{astral3,
    title = {{ASTRAL-III: polynomial time species tree reconstruction from partially resolved gene trees}},
    year = {2018},
    journal = {BMC Bioinformatics},
    author = {Zhang, Chao and Rabiee, Maryam and Sayyari, Erfan and Mirarab, Siavash},
    number = {S6},
    month = {5},
    pages = {153},
    volume = {19},
    url = {https://bmcbioinformatics.biomedcentral.com/articles/10.1186/s12859-018-2129-y},
    doi = {10.1186/s12859-018-2129-y},
    issn = {1471-2105}
}

@article{astralmp,
    title = {{ASTRAL-MP: scaling ASTRAL to very large datasets using randomization and parallelization}},
    year = {2019},
    journal = {Bioinformatics},
    author = {Yin, John and Zhang, Chao and Mirarab, Siavash},
    editor = {Schwartz, Russell},
    number = {20},
    month = {10},
    pages = {3961--3969},
    volume = {35},
    url = {https://academic.oup.com/bioinformatics/advance-article/doi/10.1093/bioinformatics/btz211/5418955 https://academic.oup.com/bioinformatics/article/35/20/3961/5418955},
    doi = {10.1093/bioinformatics/btz211},
    issn = {1367-4803}
}

@article{Zhang2019,
    title = {{ASTRAL-Pro: quartet-based species tree inference despite paralogy}},
    year = {2019},
    journal = {bioRxiv},
    author = {Zhang, Chao and Scornavacca, Celine and Molloy, Erin and Mirarab, Siavash},
    month = {1},
    pages = {2019.12.12.874727},
    url = {http://biorxiv.org/content/early/2019/12/13/2019.12.12.874727.abstract},
    doi = {10.1101/2019.12.12.874727}
}

@article{astral,
    title = {{ASTRAL: genome-scale coalescent-based species tree estimation}},
    year = {2014},
    journal = {Bioinformatics},
    author = {Mirarab, Siavash and Reaz, Rezwana and Bayzid, Md. Shamsuzzoha and Zimmermann, Théo and Swenson, M. S. and Warnow, Tandy},
    number = {17},
    month = {9},
    pages = {i541-i548},
    volume = {30},
    url = {http://bioinformatics.oxfordjournals.org/cgi/content/long/30/17/i541 http://bioinformatics.oxfordjournals.org/cgi/doi/10.1093/bioinformatics/btu462 https://academic.oup.com/bioinformatics/article-lookup/doi/10.1093/bioinformatics/btu462},
    doi = {10.1093/bioinformatics/btu462},
    issn = {1367-4803},
    pmid = {25161245}
}

@article{astrid,
    title = {{ASTRID: Accurate Species TRees from Internode Distances}},
    year = {2015},
    journal = {BMC Genomics},
    author = {Vachaspati, Pranjal and Warnow, Tandy},
    number = {Suppl 10},
    pages = {S3},
    volume = {16},
    publisher = {BioMed Central Ltd},
    issn = {1471-2164}
}

@article{Bai2005,
    title = {{Asymptotics in randomized urn models}},
    year = {2005},
    journal = {Annals of Applied Probability},
    author = {Bai, Zhi Dong and Hu, Feifang},
    number = {1 B},
    pages = {914--940},
    volume = {15},
    doi = {10.1214/105051604000000774},
    issn = {10505164},
    arxivId = {arXiv:math/0503521v1},
    archivePrefix = {arXiv},
    eprint = {0503521v1},
    primaryClass = {math},
    keywords = {Asymptotic normality, Extended p{\'{o}}lya's urn models, Generalized friedman's urn model, Martingale, Nonhomogeneous generating matrix, Response-adaptive designs, Strong consistency}
}

@article{Bryll2003,
    title = {{Attribute bagging: Improving accuracy of classifier ensembles by using random feature subsets}},
    year = {2003},
    journal = {Pattern Recognition},
    author = {Bryll, Robert and Gutierrez-Osuna, Ricardo and Quek, Francis},
    number = {6},
    pages = {1291--1302},
    volume = {36},
    isbn = {0031-3203},
    doi = {10.1016/S0031-3203(02)00121-8},
    issn = {00313203},
    keywords = {Attribute bagging, Bagging, Classifier ensembles, Ensemble learning, Feature subset selection, Hand-pose recognition, Voting}
}

@article{Ragonnet-Cronin2013,
    title = {{Automated analysis of phylogenetic clusters.}},
    year = {2013},
    journal = {BMC bioinformatics},
    author = {Ragonnet-Cronin, Manon and Hodcroft, Emma and Hu{\'{e}}, Stéphane and Fearnhill, Esther and Delpech, Valerie C. and Brown, Andrew J Leigh and Lycett, Samantha and Hue, Stephane},
    pages = {317},
    volume = {14},
    url = {http://www.scopus.com/inward/record.url?eid=2-s2.0-84887072241&partnerID=tZOtx3y1},
    doi = {10.1186/1471-2105-14-317},
    issn = {1471-2105},
    pmid = {24191891},
    keywords = {Cluster Analysis, Computational Biology, Computational Biology: methods, HIV Infections, HIV Infections: epidemiology, HIV Infections: virology, HIV-1, HIV-1: genetics, Humans, Molecular Epidemiology, Molecular Epidemiology: methods, Phylogeny, RNA, Sequence Analysis, epidemiology, genetics, methods, virology}
}

@article{KosakovskyPond2006,
    title = {{Automated Phylogenetic Detection of Recombination Using a Genetic Algorithm}},
    year = {2006},
    journal = {Molecular Biology and Evolution},
    author = {Kosakovsky Pond, Sergei L},
    number = {10},
    pages = {1891--1901},
    volume = {23},
    url = {http://mbe.oxfordjournals.org/cgi/doi/10.1093/molbev/msl051},
    doi = {10.1093/molbev/msl051},
    issn = {0737-4038},
    keywords = {10, 1891, 1901, 2006, 23, biol, e-mail, edu, evol, genetic algorithms, model selec-, mol, multimodel inference, phylogenetic incongruence, recombination, spond, tion, ucsd}
}

@article{Remm2001,
    title = {{Automatic clustering of orthologs and in-paralogs from pairwise species comparisons.}},
    year = {2001},
    journal = {Journal of molecular biology},
    author = {Remm, M and Storm, C E and Sonnhammer, E L},
    number = {5},
    pages = {1041--1052},
    volume = {314},
    isbn = {00222836},
    doi = {10.1006/jmbi.2000.5197},
    issn = {0022-2836},
    pmid = {11743721}
}

@article{Hosner2016,
    title = {{Avoiding Missing Data Biases in Phylogenomic Inference: An Empirical Study in the Landfowl (Aves: Galliformes)}},
    year = {2016},
    journal = {Molecular Biology and Evolution},
    author = {Hosner, Peter A and Faircloth, Brant C and Glenn, Travis C. and Braun, Edward L and Kimball, Rebecca T},
    number = {4},
    month = {4},
    pages = {1110--1125},
    volume = {33},
    url = {https://academic.oup.com/mbe/article-lookup/doi/10.1093/molbev/msv347},
    doi = {10.1093/molbev/msv347},
    issn = {0737-4038}
}

@article{rs06,
    title = {{BAli-Phy: simultaneous Bayesian inference of alignment and phylogeny}},
    year = {2006},
    journal = {Bioinformatics},
    author = {Suchard, Marc A and Redelings, B D},
    pages = {2047--2048},
    volume = {22}
}

@article{blast,
    title = {{Basic local alignment search tool.}},
    year = {1990},
    journal = {Journal of molecular biology},
    author = {Altschul, Stephen F. and Gish, Warren and Miller, Webb and Myers, Eugene W. and Lipman, David J.},
    number = {3},
    month = {10},
    pages = {403--10},
    volume = {215},
    url = {http://www.ncbi.nlm.nih.gov/pubmed/2231712},
    isbn = {0022-2836 (Print)},
    doi = {10.1016/S0022-2836(05)80360-2},
    issn = {0022-2836},
    pmid = {2231712}
}

@article{Rannala2003,
    title = {{Bayes estimation of species divergence times and ancestral population sizes using DNA sequences from multiple loci.}},
    year = {2003},
    journal = {Genetics},
    author = {Rannala, Bruce and Yang, Ziheng},
    number = {4},
    pages = {1645--1656},
    volume = {164},
    institution = {Department of Medical Genetics, University of Alberta, Edmonton, Alberta T6G 2H7, Canada.}
}

@article{bayescat,
    title = {{BayesCAT: Bayesian Co-estimation of Alignment and Tree}},
    year = {2014},
    journal = {arXiv},
    author = {Shim, Heejung and Larget, Bret R},
    pages = {1--22},
    volume = {411.6150},
    url = {http://arxiv.org/abs/1411.6150},
    arxivId = {1411.6150}
}

@article{Laserson2012,
    title = {{Bayesian assembly of reads from high throughput sequencing}},
    year = {2012},
    author = {Laserson, Jonathan},
    number = {March},
    pages = {184}
}

@article{Ane2007,
    title = {{Bayesian estimation of concordance among gene trees.}},
    year = {2007},
    journal = {Molecular Biology and Evolution},
    author = {An{\'{e}}, Cécile and Larget, Bret R and Baum, David A and Smith, Stacey D and Rokas, Antonis},
    number = {2},
    pages = {412--426},
    volume = {24},
    publisher = {Oxford University Press},
    url = {http://www.ncbi.nlm.nih.gov/pubmed/17095535},
    institution = {Department of Statistics, University of Wisconsin, USA. ane@wisc.edu},
    pmid = {17095535},
    keywords = {algorithms, base sequence, bayes theorem, evolution, genes, genetic, markov chains, models, molecular, monte carlo method, phylogeny, saccharomyces, saccharomyces genetics, sequence alignment}
}

@article{Heled2010,
    title = {{Bayesian inference of species trees from multilocus data}},
    year = {2010},
    journal = {Molecular Biology and Evolution},
    author = {Heled, Joseph and Drummond, Alexei J},
    number = {3},
    month = {3},
    pages = {570--580},
    volume = {27},
    url = {http://www.pubmedcentral.nih.gov/articlerender.fcgi?artid=2822290&tool=pmcentrez&rendertype=abstract http://www.pubmedcentral.nih.gov/articlerender.fcgi?artid=2822290&tool=pmcentr ez&rendertype=abstract},
    doi = {10.1093/molbev/msp274},
    issn = {1537-1719},
    pmid = {19906793},
    keywords = {Algorithms, Bayes Theorem, Computer Simulation, Evolution, Genes, Genetic, Models, Molecular, Monte Carlo Method, Phylogeny, Species Specificity}
}

@article{Larget2002,
    title = {{Bayesian phylogenetic inference from animal mitochondrial genome arrangements}},
    year = {2002},
    journal = {Stat Soc B},
    author = {Larget, B and Simon, D and Kadane, J B},
    pages = {1--13},
    volume = {64},
    keywords = {break point graph, genome rearrangement, markov chain monte carlo, methods, phylogeny, signed permutations, sorting by reversal}
}

@article{Yang1997,
    title = {{Bayesian phylogenetic Monte Carlo method inference using DNA sequences: a Markov Chain Monte Carlo method}},
    year = {1997},
    journal = {Molecular biology and evolution},
    author = {Yang, Ziheng and Yang, Ziheng and Rannala, Bruce and Rannala, Bruce},
    number = {7},
    pages = {717--724},
    volume = {14},
    isbn = {0737-4038},
    issn = {0737-4038},
    pmid = {9214744},
    keywords = {Bayesian estimation, Markov chain Monte Carlo, birth-death process, molecular phylogeny, nucleotide substitution}
}

@article{Drummond2010,
    title = {{Bayesian random local clocks, or one rate to rule them all}},
    year = {2010},
    journal = {BMC Biology},
    author = {Drummond, Alexei J. and Suchard, Marc A.},
    number = {1},
    month = {12},
    pages = {114},
    volume = {8},
    url = {https://bmcbiol.biomedcentral.com/articles/10.1186/1741-7007-8-114},
    doi = {10.1186/1741-7007-8-114},
    issn = {1741-7007}
}

@article{Solis-Lemus2015,
    title = {{Bayesian species delimitation combining multiple genes and traits in a unified framework}},
    year = {2015},
    journal = {Evolution},
    author = {Sol{\'{i}}s-Lemus, Claudia and Knowles, L. Lacey and An{\'{e}}, Cécile},
    number = {2},
    month = {2},
    pages = {492--507},
    volume = {69},
    url = {http://doi.wiley.com/10.1111/evo.12582},
    doi = {10.1111/evo.12582},
    issn = {00143820},
    keywords = {BPP, Bayesian phylogenetic analysis, Brownian motion, Gene flow, Speciation, Species delineation}
}

@article{Yang2010,
    title = {{Bayesian species delimitation using multilocus sequence data}},
    year = {2010},
    journal = {Proceedings of the National Academy of Sciences},
    author = {Yang, Ziheng and Rannala, Bruce},
    number = {20},
    month = {5},
    pages = {9264--9269},
    volume = {107},
    url = {http://www.pnas.org/cgi/doi/10.1073/pnas.0913022107},
    isbn = {0027-8424},
    doi = {10.1073/pnas.0913022107},
    issn = {0027-8424},
    pmid = {20439743},
    arxivId = {1943-2631},
    keywords = {Algorithms, Animals, Base Sequence, Base Sequence: genetics, Bayes Theorem, Computer Simulation, Genetic, Humans, Lizards, Markov Chains, Models, Monte Carlo Method, Phylogeny, Rotifera, Species Specificity}
}

@article{Zimmermann2014,
    title = {{BBCA: Improving the scalability of *BEAST using random binning.}},
    year = {2014},
    journal = {BMC genomics},
    author = {Zimmermann, Théo and Mirarab, Siavash and Warnow, Tandy},
    number = {Suppl 6},
    month = {10},
    pages = {S11},
    volume = {15},
    url = {http://www.biomedcentral.com/1471-2164/15/S6/S11},
    doi = {10.1186/1471-2164-15-S6-S11},
    issn = {1471-2164},
    pmid = {25572469},
    keywords = {Binning, Incomplete lineage sorting, Multi-species coalescent, Phylogenomics}
}

@article{Ayres2012,
    title = {{BEAGLE: An application programming interface and high-performance computing library for statistical phylogenetics}},
    year = {2012},
    journal = {Systematic Biology},
    author = {Ayres, Daniel L. and Darling, Aaron and Zwickl, Derrick J. and Beerli, Peter and Holder, Mark T. and Lewis, Paul O. and Huelsenbeck, John P. and Ronquist, Fredrik and Swofford, David L. and Cummings, Michael P. and Rambaut, Andrew and Suchard, Marc A.},
    number = {1},
    pages = {170--173},
    volume = {61},
    url = {http://www.pubmedcentral.nih.gov/articlerender.fcgi?artid=3243739&tool=pmcentrez&rendertype=abstract},
    isbn = {1076-836X (Electronic){\textbackslash}r1063-5157 (Linking)},
    doi = {10.1093/sysbio/syr100},
    issn = {10635157},
    pmid = {21963610},
    keywords = {Bayesian phylogenetics, GPU, maximum likelihood, parallel computing}
}

@article{Bouckaert2014,
    title = {{BEAST 2: A Software Platform for Bayesian Evolutionary Analysis}},
    year = {2014},
    journal = {PLoS Computational Biology},
    author = {Bouckaert, Remco and Heled, Joseph and K{\"{u}}hnert, Denise and Vaughan, Tim and Wu, Chieh-Hsi and Xie, Dong and Suchard, Marc A. and Rambaut, Andrew and Drummond, Alexei J.},
    editor = {Prlic, Andreas},
    number = {4},
    month = {4},
    pages = {e1003537},
    volume = {10},
    url = {https://dx.plos.org/10.1371/journal.pcbi.1003537},
    isbn = {1553-734X},
    doi = {10.1371/journal.pcbi.1003537},
    issn = {1553-7358},
    pmid = {24722319},
    arxivId = {Figures, S., 2010. Supplementary information. Nature, 1(c), pp.1–7. Available at: http://www.pubmedcentral.nih.gov/articlerender.fcgi?artid=3006164{\&}tool=pmcentrez{\&}rendertype=abstract.}
}

@article{beast,
    title = {{BEAST: Bayesian evolutionary analysis by sampling trees.}},
    year = {2007},
    journal = {BMC evolutionary biology},
    author = {Drummond, Alexei J and Rambaut, Andrew},
    pages = {214},
    volume = {7},
    isbn = {1471-2148},
    doi = {10.1186/1471-2148-7-214},
    issn = {1471-2148},
    pmid = {17996036}
}

@article{Richards2015,
    title = {{Best practices in insect genome sequencing: What works and what doesn't}},
    year = {2015},
    journal = {Current Opinion in Insect Science},
    author = {Richards, Stephen and Murali, Shwetha C.},
    pages = {1--7},
    volume = {7},
    url = {https://www.ncbi.nlm.nih.gov/pmc/articles/PMC4465116/pdf/nihms676074.pdf},
    isbn = {0000000000000},
    doi = {10.1016/j.cois.2015.02.013},
    issn = {22145745},
    pmid = {26085980},
    arxivId = {15334406}
}

@article{best,
    title = {{BEST: Bayesian estimation of species trees under the coalescent model}},
    year = {2008},
    journal = {Bioinformatics},
    author = {Liu, Liang},
    number = {21},
    month = {11},
    pages = {2542--2543},
    volume = {24},
    url = {https://academic.oup.com/bioinformatics/article-lookup/doi/10.1093/bioinformatics/btn484},
    institution = {Musuem of Comparative Zoology, Harvard University, Cambridge, MA, USA. lliu@oeb.harvard.edu},
    isbn = {1367-4803},
    doi = {10.1093/bioinformatics/btn484},
    issn = {1367-4803},
    pmid = {18799483}
}

@incollection{Ganapathy2003,
    title = {{Better Hill-Climbing Searches for Parsimony}},
    year = {2003},
    booktitle = {Algorithms in Bioinformatics},
    author = {Ganapathy, Ganeshkumar and Ramachandran, Vijaya and Warnow, Tandy},
    pages = {245--258},
    doi = {10.1007/978-3-540-39763-2{\_}19},
    issn = {03029743}
}

@article{Bonet1998,
    title = {{Better methods for solving parsimony and compatibility.}},
    year = {1998},
    journal = {Journal of Computational Biology},
    author = {Bonet, M and Steel, Michael and Warnow, Tandy and Yooseph, S},
    number = {3},
    pages = {391--407},
    volume = {5},
    doi = {10.1089/cmb.1998.5.391},
    issn = {1066-5277},
    pmid = {9773340}
}

@article{Klein2016,
    title = {{Biogeographical history and coalescent species delimitation of Pacific island skinks (Squamata: Scincidae: Emoia cyanura species group)}},
    year = {2016},
    journal = {Journal of Biogeography},
    author = {Klein, Elaine R. and Harris, Rebecca B. and Fisher, Robert N. and Reeder, Tod W.},
    number = {10},
    month = {10},
    pages = {1917--1929},
    volume = {43},
    url = {http://doi.wiley.com/10.1111/jbi.12772},
    doi = {10.1111/jbi.12772},
    issn = {03050270}
}

@article{Hebert2003a,
    title = {{Biological identifications through DNA barcodes}},
    year = {2003},
    journal = {Proceedings of the Royal Society B: Biological Sciences},
    author = {Hebert, P. D. N. and Cywinska, A. and Ball, S. L. and deWaard, J. R.},
    number = {1512},
    pages = {313--321},
    volume = {270},
    url = {http://rspb.royalsocietypublishing.org/cgi/doi/10.1098/rspb.2002.2218},
    isbn = {0962-8452},
    doi = {10.1098/rspb.2002.2218},
    issn = {0962-8452},
    pmid = {12614582},
    arxivId = {arXiv:astro-ph/0005074v1},
    archivePrefix = {arXiv},
    eprint = {0005074v1},
    primaryClass = {astro-ph}
}

@article{Poe2004,
    title = {{Birds in a Bush : Five Genes Indicate Explosive Evolution of Avian Orders}},
    year = {2004},
    journal = {Evolution},
    author = {Poe, Steven and Chubb, Alison L},
    number = {2},
    pages = {404--415},
    volume = {58},
    url = {http://www.jstor.org/stable/3449330},
    keywords = {-avian evolution, 2003, accepted september 25, birds, neoaves, phylogeny, polytomy, power test, rapid radiation, received january 15}
}

@article{Lambert2013,
    title = {{Birth-death models and coalescent point processes: The shape and probability of reconstructed phylogenies}},
    year = {2013},
    journal = {Theoretical Population Biology},
    author = {Lambert, Amaury and Stadler, Tanja},
    pages = {113--128},
    volume = {90},
    publisher = {Elsevier Inc.},
    url = {http://dx.doi.org/10.1016/j.tpb.2013.10.002},
    isbn = {1096-0325 (Electronic){\textbackslash}r0040-5809 (Linking)},
    doi = {10.1016/j.tpb.2013.10.002},
    issn = {00405809},
    pmid = {24157567},
    arxivId = {arXiv:1308.1289v1},
    keywords = {Incomplete sampling, Inference, Likelihood, Macroevolution, Random tree}
}

@article{Akerborg2008,
    title = {{Birth-death prior on phylogeny and speed dating}},
    year = {2008},
    journal = {BMC Evolutionary Biology},
    author = {Akerborg, Orjan and Sennblad, Bengt and Lagergren, Jens},
    number = {1},
    pages = {77},
    volume = {8},
    url = {http://bmcevolbiol.biomedcentral.com/articles/10.1186/1471-2148-8-77},
    doi = {10.1186/1471-2148-8-77},
    issn = {1471-2148}
}

@article{BOLD,
    title = {{BOLD : The Barcode of Life Data System (www.barcodinglife.org)}},
    year = {2007},
    journal = {Molecular Ecology Notes},
    author = {Ratnasingham, Sujeevan and Hebert, Paul D N},
    number = {April 2016},
    pages = {355--364},
    volume = {7},
    isbn = {1471-8286},
    doi = {10.1111/j.1471-8286.2006.01678.x},
    issn = {08927553},
    pmid = {18784790},
    arxivId = {arXiv:gr-qc/9809069v1},
    archivePrefix = {arXiv},
    eprint = {9809069v1},
    primaryClass = {gr-qc},
    keywords = {2006, coi, dna barcoding, gene sequence, informatics, received 30 july 2006, revision accepted 17 november, species identification, taxonomy}
}

@article{Susko2009,
    title = {{Bootstrap support is not first-order correct}},
    year = {2009},
    journal = {Systematic Biology},
    author = {Susko, Edward},
    number = {2},
    pages = {211--223},
    volume = {58},
    isbn = {1076-836X; 1063-5157},
    doi = {10.1093/sysbio/syp016},
    issn = {10635157},
    pmid = {20525579},
    keywords = {Bootstrap support, Problem of regions, Splits, Star tree, Topology test}
}

@article{Mooers2012,
    title = {{Branch lengths on birth-death trees and the expected loss of phylogenetic diversity}},
    year = {2012},
    journal = {Systematic Biology},
    author = {Mooers, Arne and Gascuel, Olivier and Stadler, Tanja and Li, Heyang and Steel, Mike},
    number = {2},
    pages = {195--203},
    volume = {61},
    isbn = {1063-5157},
    doi = {10.1093/sysbio/syr090},
    issn = {10635157},
    pmid = {21865336},
    arxivId = {1011.5539},
    keywords = {Extinction, Yule process, phylogenetic diversity, phylogenetic tree}
}

@article{Mooers2012b,
    title = {{Branch Lengths on Birth–Death Trees and the Expected Loss of Phylogenetic Diversity}},
    year = {2012},
    journal = {Systematic Biology},
    author = {Mooers, Arne and Gascuel, Olivier and Stadler, Tanja and Li, Heyang and Steel, Mike},
    number = {2},
    month = {3},
    pages = {195--203},
    volume = {61},
    url = {https://academic.oup.com/sysbio/article-lookup/doi/10.1093/sysbio/syr090},
    isbn = {1063-5157},
    doi = {10.1093/sysbio/syr090},
    issn = {1076-836X},
    pmid = {21865336},
    arxivId = {1011.5539},
    keywords = {Extinction, Yule process, phylogenetic diversity, phylogenetic tree}
}

@article{SankoffDavidBlanchette1998,
    title = {{Breakpoint Phylogeny}},
    year = {1998},
    journal = {Journal of Computational Biology},
    author = {Sankoff, David, Blanchette, Mathieu},
    number = {3},
    pages = {555--570},
    volume = {5}
}

@article{Margreitter2018,
    title = {{BRepertoire: a user-friendly web server for analysing antibody repertoire data}},
    year = {2018},
    journal = {Nucleic Acids Research},
    author = {Margreitter, Christian and Lu, Hui-Chun and Townsend, Catherine and Stewart, Alexander and Dunn-Walters, Deborah K. and Fraternali, Franca},
    number = {W1},
    month = {7},
    pages = {W264-W270},
    volume = {46},
    url = {https://academic.oup.com/nar/article/46/W1/W264/4970507},
    doi = {10.1093/nar/gky276},
    issn = {0305-1048}
}

@article{Timme2012,
    title = {{Broad phylogenomic sampling and the sister lineage of land plants}},
    year = {2012},
    journal = {PLoS ONE},
    author = {Timme, Ruth E. and Bachvaroff, Tsvetan R. and Delwiche, Charles F.},
    number = {1},
    volume = {7},
    isbn = {1932-6203 (Electronic){\textbackslash}r1932-6203 (Linking)},
    doi = {10.1371/journal.pone.0029696},
    issn = {19326203},
    pmid = {22253761}
}

@article{Larget2010,
    title = {{BUCKy: Gene tree/species tree reconciliation with Bayesian concordance analysis}},
    year = {2010},
    journal = {Bioinformatics},
    author = {Larget, Bret R. and Kotha, Satish K. and Dewey, Colin N. and An{\'{e}}, Cécile},
    number = {22},
    month = {11},
    pages = {2910--2911},
    volume = {26},
    publisher = {Oxford Univ Press},
    url = {http://www.ncbi.nlm.nih.gov/pubmed/20861028},
    institution = {Department of Statistics, University of Wisconsin-Madison, WI 53706, USA.},
    isbn = {03036812},
    doi = {10.1093/bioinformatics/btq539},
    issn = {13674803},
    pmid = {20652704},
    arxivId = {0912.4472},
    keywords = {Bayes Theorem, Computational Biology, Computational Biology: methods, Genes, Phylogeny, Software}
}

@article{Hall2013,
    title = {{Building phylogenetic trees from molecular data with MEGA}},
    year = {2013},
    journal = {Molecular Biology and Evolution},
    author = {Hall, Barry G.},
    number = {5},
    pages = {1229--1235},
    volume = {30},
    isbn = {0737-4038},
    doi = {10.1093/molbev/mst012},
    issn = {07374038},
    pmid = {23486614},
    arxivId = {1612.09474}
}

@article{Scornavacca2011,
    title = {{Building species trees from larger parts of phylogenomic databases}},
    year = {2011},
    journal = {Information and Computation},
    author = {Scornavacca, C. and Berry, V. and Ranwez, V.},
    number = {3},
    month = {3},
    pages = {590--605},
    volume = {209},
    url = {https://linkinghub.elsevier.com/retrieve/pii/S0890540110002087},
    isbn = {0890-5401},
    doi = {10.1016/j.ic.2010.11.022},
    issn = {08905401},
    keywords = {Computational biology, Duplications, Evolutionary tree, Graphs and graph transformation, Intractability proof, Polynomial algorithms}
}

@article{Seo2008,
    title = {{Calculating Bootstrap Probabilities of Phylogeny Using Multilocus Sequence Data}},
    year = {2008},
    journal = {Molecular Biology and Evolution},
    author = {Seo, T.-K.},
    number = {5},
    month = {2},
    pages = {960--971},
    volume = {25},
    url = {http://mbe.oxfordjournals.org/cgi/doi/10.1093/molbev/msn043},
    institution = {Professional Programme for Agricultural Bioinformatics, University of Tokyo, 1-1-1 Yayoi Bunkyo-Ku, Tokyo 113-8657, Japan. seo@iu.a.u-tokyo.ac.jp},
    isbn = {0737-4038},
    doi = {10.1093/molbev/msn043},
    issn = {0737-4038},
    pmid = {18281270}
}

@article{Forest2009,
    title = {{Calibrating the Tree of Life: fossils, molecules and evolutionary timescales}},
    year = {2009},
    journal = {Annals of Botany},
    author = {Forest, Félix},
    number = {5},
    month = {10},
    pages = {789--794},
    volume = {104},
    url = {https://academic.oup.com/aob/article-lookup/doi/10.1093/aob/mcp192},
    doi = {10.1093/aob/mcp192},
    issn = {1095-8290},
    pmid = {19666901},
    keywords = {Calibration, Fossil, Incompleteness, Molecular dating, Rate heterogeneity, Relaxed molecular clock, Uncertainty}
}

@article{hugall2007,
    title = {{Calibration choice, rate smoothing, and the pattern of tetrapod diversification according to the long nuclear gene RAG-1}},
    year = {2007},
    journal = {Systematic Biology},
    author = {Hugall, Andrew F and Foster, Ralph and Lee, Michael S Y},
    number = {4},
    pages = {543--563},
    volume = {56},
    publisher = {Oxford University Press}
}

@article{Doyle2015,
    title = {{Can we identify genes with increased phylogenetic reliability?}},
    year = {2015},
    journal = {Systematic Biology},
    author = {Doyle, Vinson P. and Young, Randee E. and Naylor, Gavin J.P. and Brown, Jeremy M.},
    number = {5},
    pages = {824--837},
    volume = {64},
    doi = {10.1093/sysbio/syv041},
    issn = {1076836X},
    pmid = {26099258},
    keywords = {Molecular clock, Phylogenomics, Posterior prediction, Rate of evolution, Systematic error}
}

@article{Bedford2012,
    title = {{Canalization of the evolutionary trajectory of the human influenza virus.}},
    year = {2012},
    journal = {BMC Biology},
    author = {Bedford, Trevor and Rambaut, Andrew and Pascual, Mercedes},
    number = {1},
    month = {1},
    pages = {38},
    volume = {10},
    publisher = {BioMed Central Ltd},
    url = {http://www.pubmedcentral.nih.gov/articlerender.fcgi?artid=3373370&tool=pmcentrez&rendertype=abstract},
    doi = {10.1186/1741-7007-10-38},
    issn = {1741-7007},
    pmid = {22546494},
    keywords = {Antigenic Variation, Antigens, Biological, Biological Evolution, Computer Simulation, Evolution, Genetic, H3N2 Subtype, H3N2 Subtype: genetics, H3N2 Subtype: immunology, Human, Human: epidemiology, Human: genetics, Human: immunology, Human: virology, Humans, Influenza, Influenza A Virus, Models, Molecular, Mutation, Phenotype, Viral, Viral: genetics, Viral: immunology}
}

@article{Koren2017,
    title = {{Canu: scalable and accurate long-read assembly via adaptive k-mer weighting and repeat separation}},
    year = {2017},
    journal = {Genome research},
    author = {Koren, Sergey and Walenz, Brian P and Berlin, Konstantin and Miller, Jason R and Bergman, Nicholas H and Phillippy, Adam M},
    number = {5},
    pages = {722--736},
    volume = {27},
    issn = {1088-9051}
}

@article{Felsenstein1978a,
    title = {{Cases in which Parsimony or Compatibility Methods will be Positively Misleading}},
    year = {1978},
    journal = {Systematic Zoology},
    author = {Felsenstein, Joseph},
    number = {4},
    month = {12},
    pages = {401--410},
    volume = {27},
    url = {http://www.jstor.org/stable/2412923 papers://c574a988-041f-48f0-a387-1407660e65a3/Paper/p3149 http://sysbio.oxfordjournals.org/content/27/4/401.short},
    isbn = {1063-5157, 1076-836X},
    doi = {10.1093/sysbio/27.4.401},
    issn = {0039-7989},
    pmid = {2412923},
    keywords = {Maximum Likelihood Estimation}
}

@article{Smythe1996,
    title = {{Central limit theorems for urn models}},
    year = {1996},
    journal = {Stochastic Processes and their Applications},
    author = {Smythe, R. T.},
    number = {1},
    pages = {115--137},
    volume = {65},
    doi = {10.1016/S0304-4149(96)00094-4},
    issn = {03044149},
    keywords = {Generalized Polya urn models, Martingale central limit theorems, Recursive trees}
}

@article{Xu2016,
    title = {{Challenges in species tree estimation under the multispecies coalescent model}},
    year = {2016},
    journal = {Genetics},
    author = {Xu, Bo and Yang, Ziheng},
    number = {4},
    pages = {1353--1368},
    volume = {204},
    doi = {10.1534/genetics.116.190173},
    issn = {19432631},
    keywords = {Anomaly zone, BPP, Concatenation, Gene trees, Incomplete lineage sorting, Maximum likelihood, Multispecies coalescent, Species trees}
}

@article{Aldous2012,
    title = {{Characterizing HIV transmission networks across the United States.}},
    year = {2012},
    journal = {Clinical infectious diseases : an official publication of the Infectious Diseases Society of America},
    author = {Aldous, Jeannette L and Pond, Sergei Kosakovsky and Poon, Art and Jain, Sonia and Qin, Huifang and Kahn, James S and Kitahata, Mari and Rodriguez, Benigno and Dennis, Ann M and Boswell, Stephen L and Haubrich, Richard and Smith, Davey M},
    number = {8},
    pages = {1135--43},
    volume = {55},
    url = {http://www.pubmedcentral.nih.gov/articlerender.fcgi?artid=3529609&tool=pmcentrez&rendertype=abstract},
    doi = {10.1093/cid/cis612},
    issn = {1537-6591},
    pmid = {22784872},
    keywords = {Adult, CD4 Lymphocyte Count, Cluster Analysis, Female, Genes, pol, Genes, pol: genetics, HIV Infections, HIV Infections: epidemiology, HIV Infections: genetics, HIV Infections: transmission, HIV Infections: virology, HIV-1, HIV-1: genetics, Humans, Male, Molecular Epidemiology, Multivariate Analysis, Risk Factors, United States, United States: epidemiology, Viral Load}
}

@article{Money2012,
    title = {{Characterizing the phylogenetic tree-search problem}},
    year = {2012},
    journal = {Systematic Biology},
    author = {Money, Daniel and Whelan, Simon},
    number = {2},
    pages = {228--239},
    volume = {61},
    isbn = {1076-836X},
    doi = {10.1093/sysbio/syr097},
    issn = {10635157},
    pmid = {22076302},
    keywords = {Algorithms, NNI, SPR, heuristics, maximum likelihood, phylogenetics, tree-search}
}

@article{chimera,
    title = {{Chimeric 16S rDNA sequences of diverse origin are accumulating in the public databases}},
    year = {2003},
    journal = {International Journal of Systematic and Evolutionary Microbiology},
    author = {Hugenholtz, Philip and Huber, Thomas},
    number = {1},
    pages = {289--293},
    volume = {53},
    isbn = {1466-5026},
    doi = {10.1099/ijs.0.02441-0},
    issn = {14665026},
    pmid = {12656186}
}

@article{Noor2001,
    title = {{Chromosomal inversions and the reproductive isolation of species.}},
    year = {2001},
    journal = {Proceedings of the National Academy of Sciences},
    author = {Noor, M A and Grams, K L and Bertucci, L A and Reiland, J},
    number = {21},
    pages = {12084--8},
    volume = {98},
    url = {http://www.pubmedcentral.nih.gov/articlerender.fcgi?artid=59771&tool=pmcentrez&rendertype=abstract},
    isbn = {0027-8424},
    doi = {10.1073/pnas.221274498},
    issn = {0027-8424},
    pmid = {11593019},
    keywords = {Animal, Animals, Chromosome Inversion, Drosophila, Drosophila: genetics, Female, Genes, Insect, Genetic, Genetic: genetics, Hybridization, Genetic, Hybridization, Genetic: genetics, Infertility, Male, Infertility, Male: genetics, Insect, Male, Male: genetics, Reproduction, Reproduction: genetics, Sexual Behavior, Animal, Species Specificity}
}

@article{King1987,
    title = {{Chromosomal rearrangements, speciation and the theoretical approach.}},
    year = {1987},
    journal = {Heredity},
    author = {King, Max},
    number = {1},
    pages = {1--6},
    volume = {59 ( Pt 1)},
    url = {http://www.nature.com/doifinder/10.1038/hdy.1987.90},
    isbn = {0018-067X (Print)},
    doi = {10.1038/hdy.1987.90},
    issn = {0018-067X},
    pmid = {3610656}
}

@article{Zembrzuski2018,
    title = {{Clarifying the phylogenetic relationships and taxonomy of Stenonema, Stenacron and Maccaffertium, three common eastern North American mayfly genera}},
    year = {2018},
    journal = {Molecular Phylogenetics and Evolution},
    author = {Zembrzuski, Deanna C. and Anderson, Frank E.},
    month = {11},
    pages = {212--220},
    volume = {128},
    url = {https://linkinghub.elsevier.com/retrieve/pii/S1055790318300599},
    doi = {10.1016/j.ympev.2018.08.002},
    issn = {10557903},
    keywords = {Ephemeroptera, Maccaffertium, Molecular phylogenetics, Stenacron, Stenonema}
}

@incollection{Brenner2015,
    title = {{Classification of Procaryotic Organisms and the Concept of Bacterial Speciation}},
    year = {2015},
    booktitle = {Bergey's Manual of Systematics of Archaea and Bacteria},
    author = {Brenner, Don J. and Staley, James T. and Krieg, Noel R.},
    month = {9},
    pages = {1--9},
    publisher = {John Wiley {\&} Sons, Ltd},
    url = {http://doi.wiley.com/10.1002/9781118960608.bm00006},
    address = {Chichester, UK},
    doi = {10.1002/9781118960608.bm00006}
}

@article{Pacold2012,
    title = {{Clinical, virologic, and immunologic correlates of HIV-1 intraclade B dual infection among men who have sex with men}},
    year = {2012},
    journal = {Aids},
    author = {Pacold, Mary E. and Pond, Sergei L. Kosakovsky and Wagner, Gabriel a. and Delport, Wayne and Bourque, Daniel L. and Richman, Douglas D. and Little, Susan and Smith, Davey M.},
    number = {2},
    pages = {157--165},
    volume = {26},
    isbn = {1473-5571 (Electronic) 0269-9370 (Linking)},
    doi = {10.1097/QAD.0b013e32834dcd26},
    issn = {0269-9370},
    pmid = {22045341},
    keywords = {cd4 cell count, cytotoxic t lymphocyte, hiv-1 dual infection, hla}
}

@article{Briney2016,
    title = {{Clonify: unseeded antibody lineage assignment from next-generation sequencing data.}},
    year = {2016},
    journal = {Scientific reports},
    author = {Briney, Bryan and Le, Khoa and Zhu, Jiang and Burton, Dennis R},
    number = {April},
    pages = {23901},
    volume = {6},
    publisher = {Nature Publishing Group},
    url = {http://www.pubmedcentral.nih.gov/articlerender.fcgi?artid=4840318&tool=pmcentrez&rendertype=abstract},
    doi = {10.1038/srep23901},
    issn = {2045-2322},
    pmid = {27102563}
}

@article{clustalw,
    title = {{Clustal W and Clustal X version 2.0.}},
    year = {2007},
    journal = {Bioinformatics},
    author = {Larkin, M A and Blackshields, G and Brown, N P and Chenna, R and McGettigan, Paul a and McWilliam, H and Valentin, F and Wallace, I M and Wilm, A and Lopez, R and Thompson, JD and Gibson, TJ and Higgins, Desmond G},
    number = {21},
    month = {11},
    pages = {2947--2948},
    volume = {23},
    url = {http://www.ncbi.nlm.nih.gov/pubmed/17846036},
    doi = {10.1093/bioinformatics/btm404},
    issn = {1367-4811},
    pmid = {17846036},
    keywords = {Algorithms, Amino Acid Sequence, Cluster Analysis, Computer Graphics, Molecular Sequence Data, Programming Languages, Protein, Protein: methods, Sequence Alignment, Sequence Alignment: methods, Sequence Analysis, Software, User-Computer Interface}
}

@article{ClustalWb,
    title = {{CLUSTAL W: improving the sensitivity of progressive multiple sequence alignment through sequence weighting, position-specific gap penalties and weight matrix choice.}},
    year = {1994},
    journal = {Nucleic acids research},
    author = {Thompson, JD and Higgins, Desmond G and Gibson, TJ},
    number = {22},
    month = {11},
    pages = {4673--4680},
    volume = {22},
    issn = {0305-1048},
    pmid = {7984417}
}

@inproceedings{Wertheim2017b,
    title = {{Cluster growth dynamics suggest strategy for targeted intervention in New York City public health HIV-1 surveillance registry}},
    year = {2017},
    booktitle = {HIV Dynamics {\&} Evolution},
    author = {Wertheim, J and Murrell, B L and Forgione, L. and {Torian}},
    number = {1122},
    pages = {38},
    url = {https://cme.ucsd.edu/hivdynamics/24thInternHIVDynamics.pdf},
    address = {Skye, UK}
}

@article{clsuterGenes,
    title = {{Clustering Genes of Common Evolutionary History}},
    year = {2016},
    journal = {Molecular Biology and Evolution},
    author = {Gori, Kevin and Suchan, Tomasz and Alvarez, Nadir and Goldman, Nick and Dessimoz, Christophe},
    isbn = {1537-1719 (Electronic){\textbackslash}r0737-4038 (Linking)},
    doi = {10.1093/molbev/msw038},
    issn = {15371719},
    pmid = {26893301},
    arxivId = {1510.02356},
    keywords = {Clustering, Incomplete lineage sorting, Incongruence, Nonorthology, Phylogeny, Process-agnostic}
}

@article{Liao2013,
    title = {{Co-evolution of a broadly neutralizing HIV-1 antibody and founder virus.}},
    year = {2013},
    journal = {Nature},
    author = {Liao, Hua-Xin and Lynch, Rebecca and Zhou, Tongqing and Gao, Feng and Alam, S. Munir and Boyd, Scott D and Fire, Andrew Z and Roskin, Krishna M and Schramm, Chaim A and Zhang, Zhenhai and Zhu, Jiang and Shapiro, Lawrence and Mullikin, James C and Gnanakaran, S and Hraber, Peter and Wiehe, Kevin and Kelsoe, Garnett and Yang, Guang and Xia, Shi-Mao and Montefiori, David C and Parks, Robert and Lloyd, Krissey E and Scearce, Richard M and Soderberg, Kelly A and Cohen, Myron and Kamanga, Gift and Louder, Mark K and Tran, Lillian M and Chen, Yue and Cai, Fangping and Chen, Sheri and Moquin, Stephanie and Du, Xiulian and Joyce, M Gordon and Srivatsan, Sanjay and Zhang, Baoshan and Zheng, Anqi and Shaw, George M and Hahn, Beatrice H and Kepler, Thomas B and Korber, Bette T M and Kwong, Peter D and Mascola, John R and Haynes, Barton F},
    number = {7446},
    pages = {469--76},
    volume = {496},
    url = {http://www.pubmedcentral.nih.gov/articlerender.fcgi?artid=3637846&tool=pmcentrez&rendertype=abstract},
    isbn = {1476-4687 (Electronic){\textbackslash}r0028-0836 (Linking)},
    doi = {10.1038/nature12053},
    issn = {1476-4687},
    pmid = {23552890},
    keywords = {AIDS Vaccines, AIDS Vaccines: immunology, Africa, Amino Acid Sequence, Antibodies, Monoclonal, Antibodies, Monoclonal: chemistry, Antibodies, Monoclonal: genetics, Antibodies, Monoclonal: immunology, Antibodies, Neutralizing, Antibodies, Neutralizing: chemistry, Antibodies, Neutralizing: genetics, Antibodies, Neutralizing: immunology, Antigens, CD4, Antigens, CD4: chemistry, Antigens, CD4: immunology, Cell Lineage, Cells, Cultured, Clone Cells, Clone Cells: cytology, Cross Reactions, Cross Reactions: immunology, Crystallography, X-Ray, Epitopes, Epitopes: chemistry, Epitopes: immunology, Evolution, Molecular, HIV Antibodies, HIV Antibodies: chemistry, HIV Antibodies: genetics, HIV Antibodies: immunology, HIV Envelope Protein gp120, HIV Envelope Protein gp120: chemistry, HIV Envelope Protein gp120: genetics, HIV Envelope Protein gp120: immunology, HIV Envelope Protein gp120: metabolism, HIV-1, HIV-1: chemistry, HIV-1: classification, HIV-1: immunology, Humans, Models, Molecular, Molecular Sequence Data, Mutation, Neutralization Tests, Phylogeny, Protein Structure, Tertiary}
}

@article{Yi2013,
    title = {{Co-phylog: an assembly-free phylogenomic approach for closely related organisms.}},
    year = {2013},
    journal = {Nucleic acids research},
    author = {Yi, Huiguang and Jin, Li},
    number = {7},
    month = {4},
    pages = {e75},
    volume = {41},
    url = {https://academic.oup.com/nar/article/41/7/e75/1067663 http://www.ncbi.nlm.nih.gov/pubmed/23335788 http://www.pubmedcentral.nih.gov/articlerender.fcgi?artid=PMC3627563},
    doi = {10.1093/nar/gkt003},
    issn = {1362-4962},
    pmid = {23335788}
}

@article{Erpenbeck2006,
    title = {{CO1 phylogenies in diploblasts and the 'Barcoding of Life' - Are we sequencing a suboptimal partition?}},
    year = {2006},
    journal = {Molecular Ecology Notes},
    author = {Erpenbeck, D. and Hooper, J. N A and W??rheide, G.},
    number = {2},
    pages = {550--553},
    volume = {6},
    isbn = {1471-8278{\textbackslash}n1471-8286},
    doi = {10.1111/j.1471-8286.2005.01259.x},
    issn = {14718278},
    pmid = {637},
    keywords = {Barcoding, CO1, Corals, Partition, Phylogenetic resolution, Sponges}
}

@article{Simmons2015,
    title = {{Coalescence vs. concatenation: sophisticated analyses vs. first principles applied to rooting the angiosperms.}},
    year = {2015},
    journal = {Molecular phylogenetics and evolution},
    author = {Simmons, Mark P and Gatesy, John},
    month = {5},
    pages = {98--122},
    volume = {91},
    url = {http://www.sciencedirect.com/science/article/pii/S1055790315001487},
    doi = {10.1016/j.ympev.2015.05.011},
    issn = {1095-9513},
    pmid = {26002829},
    keywords = {ASTRAL, Amborella, Biased character sampling, Gene tree, Long branch attraction, Shortcut coalescent methods}
}

@article{Rosenberg2010a,
    title = {{Coalescent histories for discordant gene trees and species trees}},
    year = {2010},
    journal = {Theoretical Population Biology},
    author = {Rosenberg, Noah A. and Degnan, James H.},
    number = {3},
    month = {5},
    pages = {145--51},
    volume = {77},
    publisher = {Elsevier Inc.},
    url = {http://www.ncbi.nlm.nih.gov/pubmed/20064540},
    doi = {10.1016/j.tpb.2009.12.004},
    issn = {00405809},
    pmid = {20064540},
    keywords = {Genes, Models, Theoretical}
}

@article{Yu2011,
    title = {{Coalescent histories on phylogenetic networks and detection of hybridization despite incomplete lineage sorting.}},
    year = {2011},
    journal = {Systematic biology},
    author = {Yu, Yun and Than, Cuong and Degnan, James H. and Nakhleh, Luay},
    number = {2},
    month = {3},
    pages = {138--49},
    volume = {60},
    url = {http://sysbio.oxfordjournals.org/cgi/content/abstract/60/2/138},
    doi = {10.1093/sysbio/syq084},
    issn = {1076-836X},
    pmid = {21248369},
    keywords = {Genes, Fungal, Hybridization, Genetic, Models, Genetic, Phylogeny, Saccharomyces, Saccharomyces: classification, Saccharomyces: genetics}
}

@article{Liu2015,
    title = {{Coalescent methods are robust to the simultaneous effects of long branches and incomplete lineage sorting}},
    year = {2015},
    journal = {Molecular Biology and Evolution},
    author = {Liu, Liang and Xi, Zhenxiang and Davis, Charles C.},
    number = {3},
    pages = {791--805},
    volume = {32},
    doi = {10.1093/molbev/msu331},
    issn = {15371719},
    pmid = {25431481},
    keywords = {Ancient rapid radiation, Coalescent methods, Concatenation methods, Incomplete lineage sorting, Long-branch artifacts}
}

@article{Ruane2013,
    title = {{Coalescent Species Delimitation in Milksnakes (Genus Lampropeltis) and Impacts on Phylogenetic Comparative Analyses}},
    year = {2013},
    journal = {Systematic Biology},
    author = {Ruane, S. and Bryson, R. W. and Pyron, Robert Alexander and Burbrink, Frank T},
    number = {2},
    month = {12},
    pages = {231--250},
    volume = {63},
    url = {http://sysbio.oxfordjournals.org/cgi/doi/10.1093/sysbio/syt099},
    doi = {10.1093/sysbio/syt099},
    issn = {1063-5157}
}

@article{xi,
    title = {{Coalescent versus concatenation methods and the placement of Amborella as sister to water lilies}},
    year = {2014},
    journal = {Systematic Biology},
    author = {Xi, Zhenxiang and Liu, Liang and Rest, Joshua S and Davis, Charles C.},
    number = {6},
    month = {11},
    pages = {919--932},
    volume = {63},
    publisher = {Oxford University Press},
    url = {http://sysbio.oxfordjournals.org/content/63/6/919.abstract},
    doi = {10.1093/sysbio/syu055},
    issn = {1063-5157}
}

@article{kumar2013,
    title = {{Coalescent-based genome analyses resolve the early branches of the euarchontoglires}},
    year = {2013},
    journal = {PloS One},
    author = {Kumar, Vikas and Hallstr{\"{o}}m, Björn M and Janke, Axel},
    number = {4},
    pages = {e60019},
    volume = {8},
    publisher = {Public Library of Science}
}

@article{Fujita2012,
    title = {{Coalescent-based species delimitation in an integrative taxonomy}},
    year = {2012},
    journal = {Trends in Ecology {\&} Evolution},
    author = {Fujita, Matthew K. and Leach{\'{e}}, Adam D. and Burbrink, Frank T. and McGuire, Jimmy A. and Moritz, Craig},
    number = {9},
    month = {9},
    pages = {480--488},
    volume = {27},
    url = {https://linkinghub.elsevier.com/retrieve/pii/S0169534712001000},
    doi = {10.1016/j.tree.2012.04.012},
    issn = {01695347}
}

@article{Dasarathy2017,
    title = {{Coalescent-based species tree estimation: a stochastic Farris transform}},
    year = {2017},
    author = {Dasarathy, Gautam and Mossel, Elchanan and Nowak, Robert and Roch, Sebastien},
    volume = {1149312},
    url = {http://arxiv.org/abs/1707.04300},
    arxivId = {1707.04300},
    keywords = {coalescent, data require-, distance methods, gene tree, phylogenetic reconstruction, species tree}
}

@article{stells,
    title = {{Coalescent-based species tree inference from gene tree topologies under incomplete lineage sorting by maximum likelihood}},
    year = {2012},
    journal = {Evolution},
    author = {Wu, Yufeng},
    number = {3},
    pages = {763--775},
    volume = {66},
    publisher = {Wiley Online Library},
    url = {http://onlinelibrary.wiley.com/doi/10.1111/j.1558-5646.2011.01476.x/full},
    isbn = {8604862234},
    doi = {10.1111/j.1558-5646.2011.01476.x},
    issn = {00143820},
    pmid = {22380439},
    keywords = {Coalescent models, Gene trees and species trees, Incomplete lineage sorting, Maximum likelihood, Species tree estimation}
}

@article{Papadopoulos2007,
    title = {{COBALT: constraint-based alignment tool for multiple protein sequences.}},
    year = {2007},
    journal = {Bioinformatics},
    author = {Papadopoulos, Jason S and Agarwala, Richa},
    number = {9},
    month = {5},
    pages = {1073--9},
    volume = {23},
    url = {http://www.ncbi.nlm.nih.gov/pubmed/17332019},
    doi = {10.1093/bioinformatics/btm076},
    issn = {1367-4811},
    pmid = {17332019},
    keywords = {Algorithms, Amino Acid Sequence, Molecular Sequence Data, Proteins, Proteins: chemistry, Sequence Alignment, Sequence Alignment: methods, Sequence Analysis, Protein, Sequence Analysis, Protein: methods, Sequence Homology, Amino Acid, Software}
}

@article{Watts1998,
    title = {{Collective dynamics of 'small-world' networks.}},
    year = {1998},
    journal = {Nature},
    author = {Watts, D J and Strogatz, S H},
    number = {6684},
    pages = {440--2},
    volume = {393},
    url = {http://www.ncbi.nlm.nih.gov/pubmed/9623998},
    isbn = {0028-0836},
    doi = {10.1038/30918},
    issn = {0028-0836},
    pmid = {9623998},
    arxivId = {0803.0939v1},
    keywords = {Animals, Caenorhabditis elegans, Caenorhabditis elegans: physiology, Communicable Diseases, Communicable Diseases: transmission, Games, Experimental, Models, Biological, Models, Neurological, Models, Theoretical, Nerve Net}
}

@article{Zarrabi2012,
    title = {{Combining Epidemiological and Genetic Networks Signifies the Importance of Early Treatment in HIV-1 Transmission}},
    year = {2012},
    journal = {PLoS ONE},
    author = {Zarrabi, Narges and Prosperi, Mattia and Belleman, Robert G. and Colafigli, Manuela and De Luca, Andrea and Sloot, Peter M. A.},
    editor = {Khudyakov, Yury E.},
    number = {9},
    month = {9},
    pages = {e46156},
    volume = {7},
    url = {http://dx.plos.org/10.1371/journal.pone.0046156},
    isbn = {1932-6203},
    doi = {10.1371/journal.pone.0046156},
    issn = {1932-6203},
    pmid = {23029421}
}

@article{Schrago2013,
    title = {{Combining fossil and molecular data to date the diversification of New World Primates.}},
    year = {2013},
    journal = {Journal of evolutionary biology},
    author = {Schrago, C G and Mello, B and Soares, a E R},
    month = {9},
    pages = {1--9},
    url = {http://www.ncbi.nlm.nih.gov/pubmed/24016177},
    doi = {10.1111/jeb.12237},
    issn = {1420-9101},
    pmid = {24016177},
    keywords = {bayesian relaxed clock}
}

@article{binning-response,
    title = {{Comment on "Statistical binning enables an accurate coalescent-based estimation of the avian tree"}},
    year = {2015},
    journal = {Science},
    author = {Liu, Liang and Edwards, Scott V.},
    number = {6257},
    volume = {350},
    isbn = {9788578110796},
    doi = {10.1126/science.aaa7343},
    issn = {10959203},
    pmid = {25504728},
    arxivId = {arXiv:1011.1669v3}
}

@article{Liu2009b,
    title = {{Comparative analysis of Alu repeats in primate genomes}},
    year = {2009},
    journal = {Genome Research},
    author = {Liu, George E. and Alkan, Can and Jiang, Lu and Zhao, Shaying and Eichler, Evan E.},
    number = {5},
    pages = {876--885},
    volume = {19},
    isbn = {1088-9051 (Print){\textbackslash}n1088-9051 (Linking)},
    doi = {10.1101/gr.083972.108},
    issn = {10889051},
    pmid = {19411604}
}

@book{Sankoff2000,
    title = {{Comparative genomics}},
    year = {2000},
    author = {Sankoff, David and Nadeau, Joseph H},
    publisher = {Springer},
    isbn = {0792365844}
}

@article{Zhang2014,
    title = {{Comparative genomics reveals insights into avian genome evolution and adaptation}},
    year = {2014},
    journal = {Science},
    author = {Zhang, G. and Li, Cai and Li, Q. and Li, B. and Larkin, D. M. and Lee, C. and Storz, J. F. and Antunes, A. and Greenwold, M. J. and Meredith, R. W. and Odeen, A. and Cui, J. and Zhou, Q. and Xu, L. and Pan, H. and Wang, Z. and Jin, L. and Zhang, P. and Hu, H. and Yang, W. and Hu, J. and Xiao, J. and Yang, Z. and Liu, Y. and Xie, Q. and Yu, H. and Lian, J. and Wen, P. and Zhang, F. and Li, H. and Zeng, Y. and Xiong, Z. and Liu, S. and Zhou, L. and Huang, Z. and An, N. and Wang, J. and Zheng, Q. and Xiong, Y. and Wang, G. and Wang, B. and Wang, J. and Fan, Y. and da Fonseca, R. R. and Alfaro-Nunez, A. and Schubert, M. and Orlando, L. and Mourier, T. and Howard, J. T. and Ganapathy, G. and Pfenning, A. and Whitney, O. and Rivas, M. V. and Hara, E. and Smith, J. and Farre, M. and Narayan, J. and Slavov, G. and Romanov, M. N. and Borges, R. and Machado, J. P. and Khan, I. and Springer, M. S. and Gatesy, J. and Hoffmann, F. G. and Opazo, J. C. and Hastad, O. and Sawyer, R. H. and Kim, H. and Kim, K.-W. and Kim, H. J. and Cho, S. and Li, N. and Huang, Y. and Bruford, M. W. and Zhan, X. and Dixon, A. and Bertelsen, M. F. and Derryberry, E. and Warren, W. and Wilson, R. K. and Li, S. and Ray, D. A. and Green, R. E. and O'Brien, S. J. and Griffin, D. and Johnson, W. E. and Haussler, D. and Ryder, O. A. and Willerslev, E. and Graves, G. R. and Alstrom, P. and Fjeldsa, J. and Mindell, D. P. and Edwards, S. V. and Braun, E. L. and Rahbek, C. and Burt, D. W. and Houde, P. and Zhang, Y. and Yang, H. and Wang, J. and Jarvis, E. D. and Gilbert, M. T. P. and Wang, J. and Ye, Chen and Liang, Shaoguang and Yan, Zengli and Zepeda, M Lisandra and Campos, Paula F and Velazquez, A. M. V. and Samaniego, José Alfredo and Avila-Arcos, M. and Martin, Michael D and Barnett, Ross and Ribeiro, Angela M and Mello, Claudio V and Lovell, Peter V and Almeida, Daniela and Maldonado, Emanuel and Pereira, Joana and Sunagar, Kartik and Philip, Siby and Dominguez-Bello, M. G. and Bunce, Michael and Lambert, David and Brumfield, Robb T and Sheldon, Frederick H and Holmes, Edward C and Gardner, Paul P and Steeves, Tammy E and Stadler, Peter F and Burge, Sarah W and Lyons, E. and Smith, J. and McCarthy, F. and Pitel, F. and Rhoads, D. and Froman, D. P.},
    number = {6215},
    month = {12},
    pages = {1311--1320},
    volume = {346},
    url = {http://www.sciencemag.org/cgi/doi/10.1126/science.1251385},
    doi = {10.1126/science.1251385},
    issn = {0036-8075}
}

@article{Zhang2014a,
    title = {{Comparative genomics reveals insights into avian genome evolution and adaptation}},
    year = {2014},
    journal = {Science},
    author = {Zhang, Guojie and Li, C. and Li, Q. and Li, Bo and Larkin, Denis M and Lee, Chul and Storz, Jay F and Antunes, Agostinho and Greenwold, Matthew J and Meredith, Robert W and Odeen, A. and Cui, J. and Zhou, Q. and Xu, L. and Pan, H. and Wang, Z. and Jin, L. and Zhang, P. and Hu, H. and Yang, W. and Hu, J. and Xiao, J. and Yang, Z. and Liu, Y. and Xie, Q. and Yu, H. and Lian, J. and Wen, P. and Zhang, F. and Li, H. and Zeng, Yongli and Xiong, Z. and Liu, Shiping and Zhou, Long and Huang, Zhiyong and An, Na and Wang, Jingjing and Zheng, Qiumei and Xiong, Yingqi and Wang, G. and Wang, B. and Wang, Jingjing and Fan, Yu and da Fonseca, R. R. and Alfaro-Nunez, A. and Schubert, Mikkel and Orlando, Ludovic and Mourier, Tobias and Howard, Jason T and Ganapathy, Ganeshkumar and Pfenning, A. and Whitney, O. and Rivas, M. V. and Hara, E. and Smith, J. and Farre, M. and Narayan, J. and Slavov, G. and Romanov, M. N. and Borges, R. and Machado, J. P. and Khan, I. and Springer, M. S. and Gatesy, J. and Hoffmann, F. G. and Opazo, J. C. and Hastad, O. and Sawyer, R. H. and Kim, H. and Kim, K.-W. and Kim, H. J. and Cho, S. and Li, N. and Huang, Y. and Bruford, M. W. and Zhan, X. and Dixon, A. and Bertelsen, M. F. and Derryberry, E. and Warren, W. and Wilson, R. K. and Li, S. and Ray, D. A. and Green, R. E. and O'Brien, S. J. and Griffin, D. and Johnson, W. E. and Haussler, D. and Ryder, O. A. and Willerslev, E. and Graves, G. R. and Alstrom, P. and Fjeldsa, J. and Mindell, D. P. and Edwards, S. V. and Braun, E. L. and Rahbek, C. and Burt, D. W. and Houde, P. and Zhang, Y. and Yang, H. and Wang, Jingjing and Jarvis, E. D. and Gilbert, M. T. P. and Wang, Jingjing and Ye, C. and Liang, S. and Yan, Z. and Zepeda, M. L. and Campos, P. F. and Velazquez, A. M. V. and Samaniego, J. A. and Avila-Arcos, M. and Martin, M. D. and Barnett, R. and Ribeiro, A. M. and Mello, C. V. and Lovell, P. V. and Almeida, D. and Maldonado, E. and Pereira, J. and Sunagar, K. and Philip, S. and Dominguez-Bello, M. G. and Bunce, M. and Lambert, D. and Brumfield, R. T. and Sheldon, F. H. and Holmes, E. C. and Gardner, P. P. and Steeves, T. E. and Stadler, P. F. and Burge, S. W. and Lyons, E. and Smith, J. and McCarthy, F. and Pitel, F. and Rhoads, D. and Froman, D. P.},
    number = {6215},
    month = {12},
    pages = {1311--1320},
    volume = {346},
    url = {http://science.sciencemag.org/content/346/6215/1311 http://www.sciencemag.org/cgi/doi/10.1126/science.1251385},
    doi = {10.1126/science.1251385},
    issn = {0036-8075},
    pmid = {25504712}
}

@article{Vences2005,
    title = {{Comparative performance of the 16S rRNA gene in DNA barcoding of amphibians}},
    year = {2005},
    journal = {Frontiers in zoology},
    author = {Vences, Miguel and Thomas, Meike and van der Meijden, Arie and Chiari, Ylenia and Vieites, David R},
    pages = {5},
    volume = {2},
    isbn = {1742999425},
    doi = {10.1186/1742-9994-2-5},
    issn = {1742-9994},
    pmid = {15771783}
}

@article{Hubert1985,
    title = {{Comparing partitions}},
    year = {1985},
    journal = {Journal of classification},
    author = {Hubert, Lawrence and Arabie, Phipps},
    number = {1},
    pages = {193--218},
    volume = {2},
    publisher = {Springer},
    issn = {0176-4268}
}

@article{Chung2011,
    title = {{Comparing two Bayesian methods for gene tree/species tree reconstruction: simulations with incomplete lineage sorting and horizontal gene transfer.}},
    year = {2011},
    journal = {Systematic biology},
    author = {Chung, Yujin and An{\'{e}}, Cécile},
    number = {3},
    month = {5},
    pages = {261--75},
    volume = {60},
    url = {http://www.ncbi.nlm.nih.gov/pubmed/21368324},
    doi = {10.1093/sysbio/syr003},
    issn = {1076-836X},
    pmid = {21368324},
    keywords = {Bayes Theorem, Computational Biology, Computational Biology: methods, Computer Simulation, Gene Transfer, Horizontal, Genetic Speciation, Phylogeny, Software}
}

@article{Boykin2010,
    title = {{Comparison of methods for rooting phylogenetic trees: A case study using Orcuttieae (Poaceae: Chloridoideae)}},
    year = {2010},
    journal = {Molecular phylogenetics and evolution},
    author = {Boykin, Laura M and Kubatko, Laura S and Lowrey, Timothy K},
    number = {3},
    pages = {687--700},
    volume = {54},
    publisher = {Elsevier},
    issn = {1055-7903}
}

@article{Pacold2010,
    title = {{Comparison of methods to detect HIV dual infection.}},
    year = {2010},
    journal = {AIDS research and human retroviruses},
    author = {Pacold, Mary and Smith, Davey and Little, Susan and Cheng, Pok Man and Jordan, Parris and Ignacio, Caroline and Richman, Douglas and Pond, Sergei Kosakovsky},
    number = {12},
    pages = {1291--1298},
    volume = {26},
    doi = {10.1089/aid.2010.0042},
    issn = {0889-2229},
    pmid = {20954840}
}

@article{RF,
    title = {{Comparison of phylogenetic trees}},
    year = {1981},
    journal = {Mathematical Biosciences},
    author = {Robinson, DF and Foulds, LR},
    number = {1-2},
    pages = {131--147},
    volume = {53},
    url = {http://www.sciencedirect.com/science/article/pii/0025556481900432},
    pmid = {21457008}
}

@article{RFL,
    title = {{Comparison of weighted labelled trees}},
    year = {1979},
    journal = {Lecture Notes in Mathematics},
    author = {Robinson, D. and Foulds, L.},
    isbn = {978-3-540-09555-2},
    doi = {10.1007/BFb0102678}
}

@article{Guyer1991,
    title = {{Comparisons of Observed Phylogenetic Topologies with Null Expectations among Three Monophyletic Lineages}},
    year = {1991},
    journal = {Evolution},
    author = {Guyer, Craig and Slowinski, Joseph B},
    number = {2},
    pages = {340},
    volume = {45},
    url = {http://www.jstor.org/stable/2409668?origin=crossref},
    isbn = {00143820},
    doi = {10.2307/2409668},
    issn = {00143820},
    pmid = {25246403},
    arxivId = {arXiv:1011.1669v3}
}

@article{Luo2015a,
    title = {{Competitive exclusion by autologous antibodies can prevent broad HIV-1 antibodies from arising}},
    year = {2015},
    journal = {Proceedings of the National Academy of Sciences},
    author = {Luo, Shishi and Perelson, Alan S.},
    number = {37},
    pages = {201505207},
    volume = {112},
    url = {http://www.pnas.org/content/112/37/11654.full},
    doi = {10.1073/pnas.1505207112},
    issn = {0027-8424},
    pmid = {26324897}
}

@article{Holden2004,
    title = {{Complete genomes of two clinical Staphylococcus aureus strains: Evidence for the rapid evolution of virulence and drug resistance}},
    year = {2004},
    journal = {Proceedings of the National Academy of Sciences},
    author = {Holden, Matthew T G and Feil, Edward J and Lindsay, Jodi a and Peacock, Sharon J and Day, Nicholas P J and Enright, Mark C and Foster, Tim J and Moore, Catrin E and Hurst, Laurence and Atkin, Rebecca and Barron, Andrew and Bason, Nathalie and Bentley, Stephen D and Chillingworth, C. and Chillingworth, Tracey and Churcher, Carol and Clark, Louise and Corton, Craig and Cronin, Ann and Doggett, Jon and Dowd, Linda and Feltwell, Theresa and Hance, Zahra and Harris, Barbara and Hauser, Heidi and Holroyd, Simon and Jagels, Kay and James, Keith D and Lennard, Nicola and Line, Alexandra and Mayes, Rebecca and Moule, Sharon and Mungall, Karen and Ormond, Douglas and Quail, Michael a and Rabbinowitsch, Ester and Rutherford, Kim and Sanders, Mandy and Sharp, Sarah and Simmonds, Mark and Stevens, Kim and Whitehead, Sally and Barrell, Bart G and Spratt, Brian G and Parkhill, Julian},
    number = {26},
    month = {6},
    pages = {9786--9791},
    volume = {101},
    url = {http://www.pnas.org/cgi/doi/10.1073/pnas.0402521101},
    isbn = {0027-8424 (Print){\textbackslash}r0027-8424 (Linking)},
    doi = {10.1073/pnas.0402521101},
    issn = {0027-8424},
    pmid = {15213324}
}

@article{zardoya1998,
    title = {{Complete mitochondrial genome suggests diapsid affinities of turtles}},
    year = {1998},
    journal = {Proceedings of the National Academy of Sciences},
    author = {Zardoya, Rafael and Meyer, Axel},
    number = {24},
    pages = {14226--14231},
    volume = {95},
    publisher = {National Acad Sciences}
}

@misc{Loh2012,
    title = {{Compressive genomics}},
    year = {2012},
    booktitle = {Nature Biotechnology},
    author = {Loh, Po-Ru and Baym, Michael and Berger, Bonnie},
    pages = {627--630},
    volume = {30},
    isbn = {doi:10.1038/nbt.2241},
    doi = {10.1038/nbt.2241},
    issn = {1087-0156},
    pmid = {22781691}
}

@article{NakhlehReview2013,
    title = {{Computational approaches to species phylogeny inference and gene tree reconciliation}},
    year = {2013},
    journal = {Trends in Ecology and Evolution},
    author = {Nakhleh, Luay},
    number = {12},
    month = {12},
    pages = {719--728},
    volume = {28},
    url = {http://www.sciencedirect.com/science/article/pii/S0169534713002139},
    doi = {10.1016/j.tree.2013.09.004},
    issn = {1872-8383},
    pmid = {24094331},
    keywords = {Animals, Computational Biology, Computational Biology: trends, Phylogeny}
}

@book{Mesirov2005,
    title = {{Computational biology}},
    year = {2005},
    booktitle = {Computing in Science {\&} Engineering},
    author = {Mesirov, J.P. and Slonim, D.K.},
    number = {3},
    pages = {16--17},
    volume = {1},
    isbn = {9783030108366},
    doi = {10.1109/mcise.1999.764211},
    issn = {1521-9615}
}

@article{Day1987,
    title = {{Computational complexity of inferring phylogenies from chromosome inversion data}},
    year = {1987},
    journal = {Journal of Theoretical Biology},
    author = {Day, William H E and Sankoff, David},
    number = {2},
    pages = {213--218},
    volume = {124},
    doi = {10.1016/S0022-5193(87)80263-1},
    issn = {10958541},
    pmid = {3657194}
}

@article{Rosenfeld2018,
    title = {{Computational Evaluation of B-Cell Clone Sizes in Bulk Populations}},
    year = {2018},
    journal = {Frontiers in Immunology},
    author = {Rosenfeld, Aaron M. and Meng, Wenzhao and Chen, Dora Y. and Zhang, Bochao and Granot, Tomer and Farber, Donna L. and Hershberg, Uri and Luning Prak, Eline T.},
    month = {6},
    volume = {9},
    url = {https://www.frontiersin.org/article/10.3389/fimmu.2018.01472/full},
    doi = {10.3389/fimmu.2018.01472},
    issn = {1664-3224},
    keywords = {Antibody, B cell, Clone, Diversity, Immune repertoire, Immunoglobulin, Next generation sequencing}
}

@article{Ogilvie2016,
    title = {{Computational Performance and Statistical Accuracy of *BEAST and Comparisons with Other Methods}},
    year = {2016},
    journal = {Systematic Biology},
    author = {Ogilvie, Huw A and Heled, Joseph and Xie, Dong and Drummond, Alexei J},
    number = {3},
    month = {5},
    pages = {381--396},
    volume = {65},
    publisher = {Oxford University Press},
    url = {https://academic.oup.com/sysbio/article-lookup/doi/10.1093/sysbio/syv118},
    doi = {10.1093/sysbio/syv118},
    issn = {1063-5157}
}

@book{Warnow2017,
    title = {{Computational phylogenetics: An introduction to designing methods for phylogeny estimation}},
    year = {2017},
    author = {Warnow, Tandy},
    publisher = {Cambridge University Press},
    isbn = {1316886921}
}

@article{omics,
    title = {{Computational solutions for omics data.}},
    year = {2013},
    journal = {Nature Reviews Genetics},
    author = {Berger, Bonnie and Peng, Jian and Singh, Mona},
    pages = {333--46},
    volume = {14},
    url = {http://www.ncbi.nlm.nih.gov/pubmed/23594911},
    isbn = {1471-0056},
    doi = {10.1038/nrg3433},
    issn = {1471-0064},
    pmid = {23594911},
    keywords = {Algorithms, Computational Biology, Computational Biology: methods, DNA, DNA: methods, Data Mining, Databases, Gene Expression Profiling, Genetic, Genomics, Genomics: methods, High-Throughput Nucleotide Sequencing, High-Throughput Nucleotide Sequencing: methods, Humans, Sequence Analysis, Software}
}

@article{Miroslav,
    title = {{Computing Medians and Means in Hadamard Spaces}},
    year = {2014},
    journal = {SIAM Journal on Optimization},
    author = {Ba{\v{c}}{\'{a}}k, Miroslav},
    number = {3},
    month = {1},
    pages = {1542--1566},
    volume = {24},
    url = {http://epubs.siam.org/doi/10.1137/140953393},
    doi = {10.1137/140953393},
    issn = {1052-6234}
}

@article{Brodal2002,
    title = {{Computing Refined Buneman Trees in Cubic Time}},
    year = {2003},
    journal = {Lecture Notes in Computer Science},
    author = {Brodal, Gerth Stølting and Fagerberg, Rolf and {\"{O}}stlin, Anna and Pedersen, Christian N S and Rao, S Srinivasa},
    pages = {259--270},
    volume = {2812},
    issn = {03029743},
    keywords = {buneman trees, evolutionary trees, method, q, reconstruction, refined buneman trees}
}

@article{schierwater2009,
    title = {{Concatenated analysis sheds light on early metazoan evolution and fuels a modern “urmetazoon” hypothesis}},
    year = {2009},
    journal = {PLoS biology},
    author = {Schierwater, Bernd and Eitel, Michael and Jakob, Wolfgang and Osigus, Hans-Jürgen and Hadrys, Heike and Dellaporta, Stephen L and Kolokotronis, Sergios Orestis and DeSalle, Rob},
    number = {1},
    pages = {e1000020},
    volume = {7},
    publisher = {Public Library of Science}
}

@article{warnow-plos,
    title = {{Concatenation Analyses in the Presence of Incomplete Lineage Sorting}},
    year = {2015},
    journal = {PLOS Currents Tree of Life},
    author = {Warnow, Tandy},
    volume = {1},
    doi = {10.1371/currents.tol.8d41ac0f13d1abedf4c4a59f5d17b1f7}
}

@article{Wiuf1999,
    title = {{Conditional genealogies and the age of a neutral mutant.}},
    year = {1999},
    journal = {Theoretical population biology},
    author = {Wiuf, C and Donnelly, P},
    number = {2},
    pages = {183--201},
    volume = {56},
    isbn = {0040-5809 (Print) 0040-5809 (Linking)},
    doi = {10.1006/tpbi.1998.1411},
    issn = {0040-5809},
    pmid = {10544068},
    keywords = {age of allele, coalescent model, conditional genea, conditional genealogies}
}

@article{Chatfield2002,
    title = {{Confessions of a pragmatic statistician}},
    year = {2002},
    journal = {Journal of the Royal Statistical Society Series D: The Statistician},
    author = {Chatfield, Chris},
    number = {1},
    pages = {1--20},
    volume = {51},
    isbn = {1467-9884},
    doi = {10.1111/1467-9884.00294},
    issn = {00390526},
    pmid = {1562271547},
    keywords = {Bayesian approach, Context, Frequentist approach, Model building, Problem solving, Statistical inference}
}

@article{bootstrap,
    title = {{Confidence Limits on Phylogenies: An Approach Using the Bootstrap}},
    year = {1985},
    journal = {Evolution},
    author = {Felsenstein, Joseph},
    number = {4},
    pages = {783--791},
    volume = {39},
    publisher = {Society for the Study of Evolution},
    url = {http://www.jstor.org/stable/2408678},
    doi = {10.2307/2408678},
    issn = {00143820}
}

@article{Bush2017,
    title = {{Connecting Earth observation to high-throughput biodiversity data}},
    year = {2017},
    journal = {Nature Ecology {\&} Evolution},
    author = {Bush, Alex and Sollmann, Rahel and Wilting, Andreas and Bohmann, Kristine and Cole, Beth and Balzter, Heiko and Martius, Christopher and Zlinszky, András and Calvignac-Spencer, Sébastien and Cobbold, Christina A. and Dawson, Terence P. and Emerson, Brent C. and Ferrier, Simon and Gilbert, M. Thomas P. and Herold, Martin and Jones, Laurence and Leendertz, Fabian H. and Matthews, Louise and Millington, James D. A. and Olson, John R. and Ovaskainen, Otso and Raffaelli, Dave and Reeve, Richard and R{\"{o}}del, Mark-Oliver and Rodgers, Torrey W. and Snape, Stewart and Visseren-Hamakers, Ingrid and Vogler, Alfried P. and White, Piran C. L. and Wooster, Martin J. and Yu, Douglas W.},
    number = {7},
    month = {7},
    pages = {0176},
    volume = {1},
    publisher = {Macmillan Publishers Limited},
    url = {https://www.nature.com/articles/s41559-017-0176%5Cninternal-pdf://0.0.9.188/s41559-017-0176.html%5Cnhttp://www.nature.com/articles/s41559-017-0176%5Cnhttp://files/2491/Bush et al. - 2017 - Connecting Earth observation to high-throughput bi.pdf%5Cnhttp://f},
    isbn = {2397-334X},
    doi = {10.1038/s41559-017-0176},
    issn = {2397-334X}
}

@article{Rivas2012,
    title = {{Connecting network properties of rapidly disseminating epizoonotics.}},
    year = {2012},
    journal = {PloS one},
    author = {Rivas, Ariel L and Fasina, Folorunso O and Hoogesteyn, Almira L and Konah, Steven N and Febles, José L and Perkins, Douglas J and Hyman, James M and Fair, Jeanne M and Hittner, James B and Smith, Steven D},
    number = {6},
    pages = {e39778},
    volume = {7},
    url = {http://www.pubmedcentral.nih.gov/articlerender.fcgi?artid=3382573&tool=pmcentrez&rendertype=abstract},
    isbn = {1932-6203},
    doi = {10.1371/journal.pone.0039778},
    issn = {1932-6203},
    pmid = {22761900},
    keywords = {Animals, Disease Outbreaks, Epidemiologic Studies, Geographic Information Systems, Humans, Zoonoses, Zoonoses: epidemiology}
}

@article{Shimodaira2001,
    title = {{CONSEL: for assessing the confidence of phylogenetic tree selection.}},
    year = {2001},
    journal = {Bioinformatics},
    author = {Shimodaira, Hidetoshi and Hasegawa, Masami},
    number = {12},
    month = {12},
    pages = {1246--7},
    volume = {17},
    url = {http://www.ncbi.nlm.nih.gov/pubmed/11751242},
    issn = {1367-4803},
    pmid = {11751242},
    keywords = {Likelihood Functions, Phylogeny, Software}
}

@article{Faith1992,
    title = {{Conservation evaluation and phylogenetic diversity}},
    year = {1992},
    journal = {Biological Conservation},
    author = {Faith, Daniel P.},
    number = {1},
    month = {1},
    pages = {1--10},
    volume = {61},
    url = {http://www.sciencedirect.com/science/article/pii/0006320792912013},
    doi = {10.1016/0006-3207(92)91201-3},
    issn = {00063207}
}

@article{Than2011,
    title = {{Consistency properties of species tree inference by minimizing deep coalescences}},
    year = {2011},
    journal = {Journal of Computational Biology},
    author = {Than, Cuong and Rosenberg, Noah A.},
    number = {1},
    month = {1},
    pages = {1--15},
    volume = {18},
    url = {http://online.liebertpub.com/doi/abs/10.1089/cmb.2010.0102},
    doi = {10.1089/cmb.2010.0102},
    issn = {1066-5277}
}

@article{Shankarappa1999,
    title = {{Consistent viral evolutionary changes associated with the progression of human immunodeficiency virus type 1 infection.}},
    year = {1999},
    journal = {Journal of virology},
    author = {Shankarappa, R and Margolick, J B and Gange, S J and Rodrigo, A G and Upchurch, D and Farzadegan, H and Gupta, P and Rinaldo, C R and Learn, G H and He, X and Huang, X L and Mullins, J I},
    number = {12},
    month = {12},
    pages = {10489--502},
    volume = {73},
    url = {http://www.ncbi.nlm.nih.gov/pubmed/10559367 http://www.pubmedcentral.nih.gov/articlerender.fcgi?artid=PMC113104},
    issn = {0022-538X},
    pmid = {10559367}
}

@article{Bauer1972,
    title = {{Constructing Confidence Sets Using Rank Statistics}},
    year = {1972},
    journal = {Journal of the American Statistical Association},
    author = {Bauer, David F.},
    number = {339},
    pages = {687--690},
    volume = {67},
    url = {http://www.jstor.org/stable/2284469\nhttp://www.jstor.org/stable/pdfplus/2284469.pdf?acceptTC=true},
    doi = {10.2307/2284469},
    issn = {0162-1459}
}

@article{Bryant2001,
    title = {{Constructing Optimal Trees from Quartets}},
    year = {2001},
    journal = {Journal of Algorithms},
    author = {Bryant, David and Steel, Mike},
    number = {1},
    month = {1},
    pages = {237--259},
    volume = {38},
    url = {http://linkinghub.elsevier.com/retrieve/pii/S0196677400911337},
    doi = {10.1006/jagm.2000.1133},
    issn = {01966774},
    keywords = {algorithms, consensus, networks, phylogenetic trees, quartets}
}

@misc{Warnow1993,
    title = {{Constructing phylogenetic trees efficiently using compatibility criteria}},
    year = {1993},
    booktitle = {New Zealand Journal of Botany},
    author = {Warnow, Tandy},
    number = {3},
    pages = {239--247},
    volume = {31},
    isbn = {0028-825X},
    doi = {10.1080/0028825X.1993.10419501},
    issn = {0028-825X}
}

@article{Hellmuth2016,
    title = {{Construction of Gene and Species Trees from Sequence Data incl. Orthologs, Paralogs, and Xenologs}},
    year = {2016},
    journal = {arXiv},
    author = {Hellmuth, Marc and Wieseke, Nicolas},
    number = {08268v1},
    pages = {1--19},
    volume = {1602},
    url = {http://arxiv.org/abs/1602.08268},
    doi = {10.1007/978-3-319-41324-2{\_}21},
    arxivId = {1602.08268}
}

@article{Olson2003,
    title = {{Contamination and chimerism are perpetuating the legend of the snake-eating cow with twisted horns (Pseudonovibos spiralis). A case study of the pitfalls of ancient DNA}},
    year = {2003},
    journal = {Molecular Phylogenetics and Evolution},
    author = {Olson, Link E and Hassanin, Alexandre},
    number = {3},
    pages = {545--548},
    volume = {27},
    publisher = {Academic Press},
    issn = {1055-7903}
}

@article{Shen2017,
    title = {{Contentious relationships in phylogenomic studies can be driven by a handful of genes}},
    year = {2017},
    journal = {Nature Ecology {\&} Evolution},
    author = {Shen, Xing-xing and Hittinger, Chris Todd and Rokas, Antonis},
    number = {5},
    month = {4},
    pages = {0126},
    volume = {1},
    publisher = {Macmillan Publishers Limited, part of Springer Nature.},
    url = {http://dx.doi.org/10.1038/s41559-017-0126 http://www.nature.com/articles/s41559-017-0126},
    doi = {10.1038/s41559-017-0126},
    issn = {2397-334X}
}

@article{Cibulskis2011,
    title = {{ContEst: Estimating cross-contamination of human samples in next-generation sequencing data}},
    year = {2011},
    journal = {Bioinformatics},
    author = {Cibulskis, Kristian and McKenna, Aaron and Fennell, Tim and Banks, Eric and DePristo, Mark and Getz, Gad},
    isbn = {1367-4811 (Electronic){\textbackslash}r1367-4803 (Linking)},
    doi = {10.1093/bioinformatics/btr446},
    issn = {13674803},
    pmid = {21803805}
}

@article{Goloboff2006,
    title = {{Continuous characters analyzed as such}},
    year = {2006},
    journal = {Cladistics},
    author = {Goloboff, Pablo A and Mattoni, Camilo I. and Quinteros, a. S.},
    number = {6},
    pages = {589--601},
    volume = {22},
    isbn = {0748-3007},
    doi = {10.1111/j.1096-0031.2006.00122.x},
    issn = {07483007}
}

@article{Benjamini1995,
    title = {{Controlling the false discovery rate: a practical and powerful approach to multiple testing}},
    year = {1995},
    journal = {Journal of the Royal Statistical Society.},
    author = {Benjamini, Y and Hochberg, Y},
    pages = {289--300},
    volume = {57},
    url = {http://www.jstor.org/stable/2346101}
}

@book{Boyd2010,
    title = {{Convex Optimization}},
    year = {2010},
    booktitle = {Optimization Methods and Software},
    author = {Boyd, Stephen and Vandenberghe, Lieven},
    editor = {Press, Cambridge University},
    chapter = {1,10,11},
    number = {3},
    pages = {487--487},
    volume = {25},
    publisher = {Cambridge University Press},
    url = {http://www.informaworld.com/openurl?genre=article&doi=10.1080/10556781003625177&magic=crossref},
    isbn = {9780521833783},
    doi = {10.1080/10556781003625177},
    issn = {10556788},
    pmid = {20876008},
    arxivId = {1111.6189v1}
}

@article{SongCorrection,
    title = {{Correction for Song et al., Resolving conflict in eutherian mammal phylogeny using phylogenomics and the multispecies coalescent model}},
    year = {2015},
    journal = {Proceedings of the National Academy of Sciences},
    author = {Song, Sen and Liu, Liang and Edwards, Scott V. and Wu, Shaoyuan},
    number = {44},
    month = {11},
    pages = {E6079-E6079},
    volume = {112},
    url = {http://www.pnas.org/lookup/doi/10.1073/pnas.1518753112},
    doi = {10.1073/pnas.1518753112},
    issn = {0027-8424}
}

@article{Crandall2014,
    title = {{Crayfish Molecular Systematics: Using a Combination of Procedures to Estimate Phylogeny}},
    year = {1996},
    journal = {Systematic Biology},
    author = {Crandall, Keith A and Fitzpatrick, J F},
    editor = {Faith, Daniel},
    number = {1},
    month = {3},
    pages = {1--26},
    volume = {45},
    url = {http://academic.oup.com/sysbio/article/45/1/1/1631703},
    doi = {10.1093/sysbio/45.1.1},
    issn = {1076-836X}
}

@article{Penny1976,
    title = {{Criteria for optimising phylogenetic trees and the problem of determining the root of a tree}},
    year = {1976},
    journal = {Journal of molecular evolution},
    author = {Penny, David},
    number = {2},
    pages = {95--116},
    volume = {8},
    publisher = {Springer},
    issn = {0022-2844}
}

@article{CAMI,
    title = {{Critical Assessment of Metagenome Interpretation - a benchmark of metagenomics software}},
    year = {2017},
    journal = {Nature Methods},
    author = {Sczyrba, Alexander and Hofmann, Peter and Belmann, Peter and Koslicki, David and Janssen, Stefan and Dr{\"{o}}ge, Johannes and Gregor, Ivan and Majda, Stephan and Fiedler, Jessika and Dahms, Eik and Bremges, Andreas and Fritz, Adrian and Garrido-Oter, Ruben and J{\o}rgensen, Tue Sparholt and Shapiro, Nicole and Blood, Philip D. and Gurevich, Alexey and Bai, Yang and Turaev, Dmitrij and DeMaere, Matthew Z and Chikhi, Rayan and Nagarajan, Niranjan and Quince, Christopher and Meyer, Fernando and Balvo{\v{c}}i{\={u}}t{\.{e}}, Monika and Hansen, Lars Hestbjerg and S{\o}rensen, Søren J. and Chia, Burton K H and Denis, Bertrand and Froula, Jeff L. and Wang, Zhong and Egan, Robert and Don Kang, Dongwan and Cook, Jeffrey J. and Deltel, Charles and Beckstette, Michael and Lemaitre, Claire and Peterlongo, Pierre and Rizk, Guillaume and Lavenier, Dominique and Wu, Yu-Wei and Singer, Steven W. and Jain, Chirag and Strous, Marc and Klingenberg, Heiner and Meinicke, Peter and Barton, Michael D. and Lingner, Thomas and Lin, Hsin-Hung and Liao, Yu-Chieh and Silva, Genivaldo Gueiros Z. and Cuevas, Daniel A. and Edwards, Robert A. and Saha, Surya and Piro, Vitor C. and Renard, Bernhard Y. and Pop, Mihai and Klenk, Hans-Peter and G{\"{o}}ker, Markus and Kyrpides, Nikos C. and Woyke, Tanja and Vorholt, Julia A. and Schulze-Lefert, Paul and Rubin, Edward M. and Darling, Aaron E. and Rattei, Thomas and McHardy, Alice C.},
    number = {11},
    month = {11},
    pages = {1063--1071},
    volume = {14},
    url = {http://www.nature.com/articles/nmeth.4458},
    doi = {10.1038/nmeth.4458},
    issn = {1548-7091}
}

@article{Tan2015,
    title = {{Current Methods for Automated Filtering of Multiple Sequence Alignments Frequently Worsen Single-Gene Phylogenetic Inference}},
    year = {2015},
    journal = {Systematic Biology},
    author = {Tan, Ge and Muffato, Matthieu and Ledergerber, Christian and Herrero, Javier and Goldman, Nick and Gil, Manuel and Dessimoz, Christophe},
    number = {5},
    month = {9},
    pages = {778--791},
    volume = {64},
    url = {https://academic.oup.com/sysbio/article-lookup/doi/10.1093/sysbio/syv033},
    doi = {10.1093/sysbio/syv033},
    issn = {1063-5157},
    pmid = {26031838}
}

@article{Cong2011,
    title = {{Customizable domain-specific computing}},
    year = {2011},
    journal = {IEEE Design {\&} Test of Computers},
    author = {Cong, Jason and Sarkar, Vivek and Reinman, Glenn and Bui, Alex},
    number = {2},
    pages = {6--15},
    volume = {28},
    publisher = {IEEE},
    issn = {0740-7475}
}

@article{DACTAL,
    title = {{DACTAL: divide-and-conquer trees (almost) without alignments}},
    year = {2012},
    journal = {Bioinformatics},
    author = {Nelesen, Serita M and Liu, Kevin and Wang, Li-San and Linder, C Randal and Warnow, Tandy},
    number = {12},
    pages = {i274--i282},
    volume = {28}
}

@article{Xia2018,
    title = {{DAMBE7: New and Improved Tools for Data Analysis in Molecular Biology and Evolution}},
    year = {2018},
    journal = {Molecular Biology and Evolution},
    author = {Xia, Xuhua},
    editor = {Kumar, Sudhir},
    number = {6},
    month = {6},
    pages = {1550--1552},
    volume = {35},
    publisher = {Oxford University Press},
    url = {https://academic.oup.com/mbe/article/35/6/1550/4970565},
    doi = {10.1093/molbev/msy073},
    issn = {0737-4038}
}

@article{Matasci2014,
    title = {{Data access for the 1,000 Plants (1KP) project}},
    year = {2014},
    journal = {GigaScience},
    author = {Matasci, Naim and Hung, Ling-Hong L.-H. and Yan, Zhixiang and Carpenter, E.J. Eric J and Wickett, N.J. Norman J and Mirarab, Siavash and Nguyen, Nam and Warnow, Tandy and Ayyampalayam, Saravanaraj and Barker, Michael S and Burleigh, J.G. and Gitzendanner, M.A. and Wafula, E. and Der, J.P. and dePamphilis, C.W. and Roure, B. and Philippe, H. and Ruhfel, B.R. and Miles, N.W. and Graham, S.W. and Mathews, S. and Surek, B. and Melkonian, M. and Soltis, D.E. and Soltis, P.S. and Rothfels, C. and Pokorny, L. and Shaw, J.A. and DeGironimo, L. and Stevenson, D.W. and Villarreal, J.C. and Chen, T. and Kutchan, T.M. and Rolf, M. and Baucom, R.S. and Deyholos, M.K. and Samudrala, R. and Tian, Z. and Wu, X. and Sun, X. and Zhang, Y. and Wang, J. and Leebens-Mack, J. and Wong, G.K.S.},
    number = {1},
    pages = {17},
    volume = {3},
    publisher = {BioMed Central},
    doi = {10.1186/2047-217X-3-17},
    issn = {2047-217X},
    keywords = {Biodiversity, Interactions, Pathways, Phylogenomics, Transcriptomes, Viridiplantae}
}

@incollection{Kotsiantis2010,
    title = {{Data Mining for Imbalanced Datasets: An Overview}},
    year = {2009},
    booktitle = {Data Mining and Knowledge Discovery Handbook},
    author = {Chawla, Nitesh V.},
    pages = {875--886},
    publisher = {Springer US},
    url = {http://link.springer.com/10.1007/978-0-387-09823-4_45},
    address = {Boston, MA},
    isbn = {978-0-387-09822-7},
    doi = {10.1007/978-0-387-09823-4{\_}45},
    issn = {14337851},
    pmid = {25246403},
    arxivId = {10.1007/978-0-387-09823-4{\_}45}
}

@article{metal,
    title = {{Data requirement for phylogenetic inference from multiple loci: a new distance method}},
    year = {2015},
    journal = {IEEE/ACM Transactions on Computational Biology and Bioinformatics (TCBB)},
    author = {Dasarathy, Gautam and Nowak, Robert and Roch, Sebastien},
    number = {2},
    pages = {422--432},
    volume = {12},
    publisher = {IEEE Computer Society Press},
    issn = {1545-5963}
}

@article{Eccles2018,
    title = {{De novo assembly of the complex genome of Nippostrongylus brasiliensis using MinION long reads}},
    year = {2018},
    journal = {BMC Biology},
    author = {Eccles, David and Chandler, Jodie and Camberis, Mali and Henrissat, Bernard and Koren, Sergey and Le Gros, Graham and Ewbank, Jonathan J.},
    number = {1},
    month = {12},
    pages = {6},
    volume = {16},
    url = {https://bmcbiol.biomedcentral.com/articles/10.1186/s12915-017-0473-4},
    doi = {10.1186/s12915-017-0473-4},
    issn = {1741-7007},
    pmid = {29325570},
    keywords = {Base-calling, DNA repeat, Genome assembly, Helminths, Next-generation sequencing, Population analysis}
}

@article{Price2005,
    title = {{De novo identification of repeat families in large genomes}},
    year = {2005},
    journal = {Bioinformatics},
    author = {Price, Alkes L. and Jones, Neil C. and Pevzner, Pavel a.},
    number = {SUPPL. 1},
    pages = {351--358},
    volume = {21},
    isbn = {1367-4803 (Print)},
    doi = {10.1093/bioinformatics/bti1018},
    issn = {13674803},
    pmid = {15961478}
}

@article{Suh2016,
    title = {{De-novo emergence and template switching of SINE retroposons during the early evolution of passerine birds}},
    year = {2016},
    journal = {bioRxiv},
    author = {Suh, Alexander and Bachg, Sandra and Donnellan, Stephen and Joseph, Leo and Brosius, Juergen and Kriegs, Jan Ole and Schmitz, Juergen},
    pages = {81950}
}

@article{Turner1999,
    title = {{Decimated input ensembles for improved generalization}},
    year = {1999},
    journal = {IJCNN99 International Joint Conference on Neural Networks Proceedings Cat No99CH36339},
    author = {Turner, K and Oza, N C},
    pages = {3069--3074},
    volume = {5},
    url = {http://ieeexplore.ieee.org/lpdocs/epic03/wrapper.htm?arnumber=836048},
    isbn = {0780355296},
    doi = {10.1109/IJCNN.1999.836048}
}

@misc{Whitfield2007,
    title = {{Deciphering ancient rapid radiations}},
    year = {2007},
    booktitle = {Trends in Ecology and Evolution},
    author = {Whitfield, James B. and Lockhart, Peter J},
    number = {5},
    pages = {258--265},
    volume = {22},
    isbn = {0169-5347},
    doi = {10.1016/j.tree.2007.01.012},
    issn = {01695347},
    pmid = {17300853}
}

@article{Duchemin2017,
    title = {{DeCoSTAR: Reconstructing the ancestral organization of genes or genomes using reconciled phylogenies}},
    year = {2017},
    journal = {Genome Biology and Evolution},
    author = {Duchemin, Wandrille and Anselmetti, Yoann and Patterson, Murray and Ponty, Yann and B{\'{e}}rard, Sèverine and Chauve, Cedric and Scornavacca, Celine and Daubin, Vincent and Tannier, Eric},
    number = {5},
    pages = {1312--1319},
    volume = {9},
    doi = {10.1093/gbe/evx069},
    issn = {17596653},
    pmid = {28402423},
    keywords = {Evolution, Gene fusion/fission, Gene order, Protein domain, Rearrangements, Reconciliation, Software}
}

@article{Chang2008,
    title = {{Decreased diversity of the fecal Microbiome in recurrent Clostridium difficile-associated diarrhea.}},
    year = {2008},
    journal = {The Journal of infectious diseases},
    author = {Chang, Ju Young and Antonopoulos, Dionysios A. and Kalra, Apoorv and Tonelli, Adriano and Khalife, Walid T. and Schmidt, Thomas M. and Young, Vincent B.},
    number = {3},
    pages = {435--438},
    volume = {197},
    url = {http://jid.oxfordjournals.org/lookup/doi/10.1086/525047},
    isbn = {0022-1899 (Print){\textbackslash}r0022-1899 (Linking)},
    doi = {10.1086/525047},
    issn = {0022-1899},
    pmid = {18199029}
}

@article{Nielsen2015,
    title = {{Deep Metazoan Phylogeny: The Backbone of the Tree of Life (New Insights from Analyses of Molecules, Morphology, and Theory of Data Analysis).—Edited by J. Wolfgang W{\"{a}}gele and Thomas Bartholomaeus.}},
    year = {2015},
    journal = {Systematic Biology},
    author = {Nielsen, Claus},
    pages = {syv036},
    publisher = {Oxford University Press},
    issn = {1063-5157}
}

@article{Niemiller2012,
    title = {{DELIMITING SPECIES USING MULTILOCUS DATA: DIAGNOSING CRYPTIC DIVERSITY IN THE SOUTHERN CAVEFISH, TYPHLICHTHYS SUBTERRANEUS (TELEOSTEI: AMBLYOPSIDAE)}},
    year = {2012},
    journal = {Evolution},
    author = {Niemiller, Matthew L. and Near, Thomas J. and Fitzpatrick, Benjamin M.},
    number = {3},
    month = {3},
    pages = {846--866},
    volume = {66},
    url = {http://doi.wiley.com/10.1111/j.1558-5646.2011.01480.x},
    doi = {10.1111/j.1558-5646.2011.01480.x},
    issn = {00143820}
}

@article{Knowles2007,
    title = {{Delimiting Species without Monophyletic Gene Trees}},
    year = {2007},
    journal = {Systematic Biology},
    author = {Knowles, L. Lacey and Carstens, Bryan C.},
    editor = {Weins, John},
    number = {6},
    month = {12},
    pages = {887--895},
    volume = {56},
    url = {https://academic.oup.com/sysbio/article/56/6/887/1653983},
    doi = {10.1080/10635150701701091},
    issn = {1076-836X},
    keywords = {Coalescence, Gene trees, Genealogical discord, Genealogical species concept, Incomplete lineage sorting}
}

@article{Herbeck2011,
    title = {{Demographic Processes Affect HIV-1 Evolution in Primary Infection before the Onset of Selective Processes}},
    year = {2011},
    journal = {Journal of Virology},
    author = {Herbeck, J. T. and Rolland, M. and Liu, Y. and McLaughlin, S. and McNevin, J. and Zhao, H. and Wong, K. and Stoddard, J. N. and Raugi, D. and Sorensen, S. and Genowati, I. and Birditt, B. and McKay, A. and Diem, K. and Maust, B. S. and Deng, W. and Collier, A. C. and Stekler, J. D. and McElrath, M. J. and Mullins, J. I.},
    number = {15},
    month = {8},
    pages = {7523--7534},
    volume = {85},
    url = {http://jvi.asm.org/cgi/doi/10.1128/JVI.02697-10},
    isbn = {1098-5514 (Electronic){\textbackslash}r0022-538X (Linking)},
    doi = {10.1128/JVI.02697-10},
    issn = {0022-538X},
    pmid = {21593162}
}

@article{dendropy,
    title = {{DendroPy: a Python library for phylogenetic computing.}},
    year = {2010},
    journal = {Bioinformatics},
    author = {Sukumaran, Jeet and Holder, Mark T},
    number = {12},
    pages = {1569--1571},
    volume = {26},
    publisher = {Oxford University Press},
    url = {http://www.ncbi.nlm.nih.gov/pubmed/20421198},
    institution = {Department of Ecology and Evolutionary Biology, University of Kansas, Lawrence, USA. jeet@ku.edu},
    pmid = {20421198}
}

@article{densitree,
    title = {{DensiTree: Making sense of sets of phylogenetic trees}},
    year = {2010},
    journal = {Bioinformatics},
    author = {Bouckaert, Remco R.},
    number = {10},
    pages = {1372--1373},
    volume = {26},
    isbn = {1367-4803},
    doi = {10.1093/bioinformatics/btq110},
    issn = {13674803},
    pmid = {20228129}
}

@incollection{Silverman1986,
    title = {{Density estimation for statistics and data analysis}},
    year = {1986},
    booktitle = {Monographs on Statistics and Applied Probability},
    author = {Silverman, BW},
    publisher = {Chapman {\&} Hall},
    url = {http://scholar.google.com/scholar?hl=en&btnG=Search&q=intitle:DENSITY+ESTIMATION+FOR+STATISTICS+AND+DATA+ANALYSIS#0},
    isbn = {0-412-24620-1},
    keywords = {bandwidth, kde, kernel density estimation, spatial statistics, statistics}
}

@article{Nakhleh2001,
    title = {{Designing fast converging phylogenetic methods.}},
    year = {2001},
    journal = {Bioinformatics},
    author = {Nakhleh, L and Roshan, U and St John, K and Sun, J and Warnow, T},
    number = {1},
    pages = {S190-S198},
    volume = {17 Suppl 1},
    doi = {10.1093/bioinformatics/17.suppl{\_}1.S190},
    issn = {1367-4803},
    pmid = {11473009}
}

@article{Campbell2017,
    title = {{Detailed Transmission Network Analysis of a Large Opiate-Driven Outbreak of HIV Infection in the United States}},
    year = {2017},
    journal = {The Journal of Infectious Diseases},
    author = {Campbell, Ellsworth M and Jia, Hongwei and Shankar, Anupama and Hanson, Debra and Luo, Wei and Masciotra, Silvina and Owen, S Michele and Oster, Alexandra M and Galang, Romeo R and Spiller, Michael W and Blosser, Sara J and Chapman, Erika and Roseberry, Jeremy C and Gentry, Jessica and Pontones, Pamela and Duwve, Joan and Peyrani, Paula and Kagan, Ron M and Whitcomb, Jeannette M and Peters, Philip J and Heneine, Walid and Brooks, John T and Switzer, William M},
    number = {9},
    month = {11},
    pages = {1053--1062},
    volume = {216},
    url = {https://academic.oup.com/jid/article/216/9/1053/4347235},
    doi = {10.1093/infdis/jix307},
    issn = {0022-1899}
}

@article{Husmeier2005,
    title = {{Detecting interspecific recombination with a pruned probabilistic divergence measure.}},
    year = {2005},
    journal = {Bioinformatics},
    author = {Husmeier, Dirk and Wright, Frank and Milne, Iain},
    number = {9},
    month = {5},
    pages = {1797--806},
    volume = {21},
    url = {http://bioinformatics.oxfordjournals.org/cgi/content/abstract/21/9/1797},
    doi = {10.1093/bioinformatics/bti151},
    issn = {1367-4803},
    pmid = {15572473},
    keywords = {Algorithms, Cluster Analysis, DNA Mutational Analysis, DNA Mutational Analysis: methods, Evolution, Molecular, Genetic Variation, Genetic Variation: genetics, Models, Genetic, Models, Statistical, Pattern Recognition, Automated, Pattern Recognition, Automated: methods, Phylogeny, Recombination, Genetic, Recombination, Genetic: genetics, Sequence Alignment, Sequence Alignment: methods, Sequence Analysis, DNA, Sequence Analysis, DNA: methods}
}

@article{Pu2018,
    title = {{Detection and analysis of ancient segmental duplications in mammalian genomes}},
    year = {2018},
    journal = {Genome Research},
    author = {Pu, Lianrong and Lin, Yu and Pevzner, Pavel A.},
    number = {6},
    month = {6},
    pages = {901--909},
    volume = {28},
    url = {http://genome.cshlp.org/lookup/doi/10.1101/gr.228718.117},
    doi = {10.1101/gr.228718.117},
    issn = {1088-9051},
    pmid = {29735604}
}

@techreport{Field2016,
    title = {{Detection of human adaptation during the past 2,000 years}},
    year = {2016},
    booktitle = {bioRxiv},
    author = {Field, Yair and Boyle, Evan A and Telis, Natalie and Gao, Ziyue and Gaulton, Kyle J and Golan, David and Yengo, Loic and Rocheleau, Ghislain and Froguel, Philippe and McCarthy, Mark I and Pritchard, Jonathan K},
    pages = {052084},
    url = {http://biorxiv.org/lookup/doi/10.1101/052084},
    doi = {10.1101/052084},
    issn = {1095-9203},
    pmid = {27738015}
}

@article{Gianella2011,
    title = {{Detection of minority resistance during early HIV-1 infection: natural variation and spurious detection rather than transmission and evolution of multiple viral variants.}},
    year = {2011},
    journal = {Journal of virology},
    author = {Gianella, Sara and Delport, Wayne and Pacold, Mary E and Young, Jason a and Choi, Jun Yong and Little, Susan and Richman, Douglas D and Kosakovsky Pond, Sergei L and Smith, Davey M},
    number = {16},
    pages = {8359--8367},
    volume = {85},
    isbn = {1098-5514 (Electronic){\textbackslash}r0022-538X (Linking)},
    doi = {10.1128/JVI.02582-10},
    issn = {0022-538X},
    pmid = {21632754}
}

@article{Shargie2007,
    title = {{Determinants of treatment adherence among smear-positive pulmonary tuberculosis patients in Southern Ethiopia.}},
    year = {2007},
    journal = {PLoS medicine},
    author = {Shargie, Estifanos Biru and Lindtj{\o}rn, Bernt},
    number = {2},
    month = {2},
    pages = {e37},
    volume = {4},
    url = {http://www.ncbi.nlm.nih.gov/pubmed/17298164 http://www.pubmedcentral.nih.gov/articlerender.fcgi?artid=PMC1796905},
    doi = {10.1371/journal.pmed.0040037},
    issn = {1549-1676},
    pmid = {17298164}
}

@article{Allman2011,
    title = {{Determining species tree topologies from clade probabilities under the coalescent}},
    year = {2011},
    journal = {Journal of Theoretical Biology},
    author = {Allman, Elizabeth S and Degnan, James H. and Rhodes, John A.},
    number = {1},
    pages = {96--106},
    volume = {289},
    publisher = {Elsevier},
    url = {http://dx.doi.org/10.1016/j.jtbi.2011.08.006},
    isbn = {0022-5193},
    doi = {10.1016/j.jtbi.2011.08.006},
    issn = {00225193},
    pmid = {21867714},
    arxivId = {1103.0375},
    keywords = {Coalescent, Consensus, Identifiability, Phylogenetics, Statistical consistency}
}

@article{Bourlat2006,
    title = {{Deuterostome phylogeny reveals monophyletic chordates and the new phylum Xenoturbellida.}},
    year = {2006},
    journal = {Nature},
    author = {Bourlat, Sarah J and Juliusdottir, Thorhildur and Lowe, Christopher J and Freeman, Robert and Aronowicz, Jochanan and Kirschner, Mark and Lander, Eric S. and Thorndyke, Michael and Nakano, Hiroaki and Kohn, Andrea B and Heyland, Andreas and Moroz, Leonid L and Copley, Richard R and Telford, Maximilian J},
    number = {7115},
    pages = {85--88},
    volume = {444},
    institution = {Department of Biology, University College London, Darwin Building, Gower Street, London WC1E 6BT, UK.}
}

@article{Paulson2013,
    title = {{Differential abundance analysis for microbial marker-gene surveys.}},
    year = {2013},
    journal = {Nature methods},
    author = {Paulson, Joseph N and Stine, O Colin and Bravo, Héctor Corrada and Pop, Mihai},
    number = {12},
    pages = {1200--2},
    volume = {10},
    url = {http://www.pubmedcentral.nih.gov/articlerender.fcgi?artid=4010126&tool=pmcentrez&rendertype=abstract},
    isbn = {1548-7105 (Electronic){\textbackslash}r1548-7091 (Linking)},
    doi = {10.1038/nmeth.2658},
    issn = {1548-7105},
    pmid = {24076764},
    keywords = {Algorithms, Animals, Area Under Curve, Cluster Analysis, Computer Simulation, Databases, Genetic, Gene Expression Profiling, Gene Expression Profiling: methods, Genetic Markers, Genetic Variation, Humans, Intestines, Intestines: microbiology, Metagenomics, Metagenomics: methods, Mice, Microbiota, Models, Genetic, Models, Statistical, Normal Distribution, Phenotype, RNA, Ribosomal, 16S, RNA, Ribosomal, 16S: genetics, Sequence Analysis, DNA, Software}
}

@article{Morcos2011,
    title = {{Direct-coupling analysis of residue coevolution captures native contacts across many protein families}},
    year = {2011},
    journal = {Proceedings of the National Academy of Sciences},
    author = {Morcos, Faruck and Pagnani, Andrea and Lunt, Bryan and Bertolino, Arianna and Marks, Debora S and Sander, Chris and Zecchina, Riccardo and Onuchic, José N and Hwa, Terence and Weigt, Martin},
    number = {49},
    pages = {E1293-E1301},
    volume = {108},
    publisher = {National Acad Sciences},
    issn = {0027-8424}
}

@article{Degnan2006,
    title = {{Discordance of Species Trees with Their Most Likely Gene Trees}},
    year = {2006},
    journal = {PLoS Genetics},
    author = {Degnan, James H. and Rosenberg, Noah A.},
    number = {5},
    month = {5},
    volume = {2},
    publisher = {Public Library of Science},
    doi = {10.1371/journal.pgen.0020068},
    issn = {1553-7404},
    pmid = {16733550}
}

@article{Rosenberg2013,
    title = {{Discordance of species trees with their most likely gene trees: A unifying principle}},
    year = {2013},
    journal = {Molecular Biology and Evolution},
    author = {Rosenberg, Noah A.},
    number = {12},
    pages = {2709--2713},
    volume = {30},
    url = {http://mbe.oxfordjournals.org/content/early/2013/09/11/molbev.mst160.short},
    isbn = {1553-7404 (Electronic){\textbackslash}n1553-7390 (Linking)},
    doi = {10.1093/molbev/mst160},
    issn = {07374038},
    pmid = {16733550},
    keywords = {anomalous gene trees, coalescent, species trees}
}

@article{VanSchaik2014,
    title = {{Discovery of Invariant T Cells by Next-Generation Sequencing of the Human TCR {$\alpha$}-Chain Repertoire}},
    year = {2014},
    journal = {The Journal of Immunology},
    author = {van Schaik, Barbera and Klarenbeek, Paul and Doorenspleet, Marieke and van Kampen, Antoine and Moody, D. Branch and de Vries, Niek and Van Rhijn, Ildiko},
    number = {10},
    month = {11},
    pages = {5338--5344},
    volume = {193},
    url = {http://www.jimmunol.org/lookup/doi/10.4049/jimmunol.1401380},
    isbn = {1550-6606},
    doi = {10.4049/jimmunol.1401380},
    issn = {0022-1767},
    pmid = {25339678}
}

@article{discovista,
    title = {{DiscoVista: Interpretable visualizations of gene tree discordance}},
    year = {2018},
    journal = {Molecular Phylogenetics and Evolution},
    author = {Sayyari, Erfan and Whitfield, James B. and Mirarab, Siavash},
    month = {5},
    pages = {110--115},
    volume = {122},
    url = {https://doi.org/10.1016/j.ympev.2018.01.019 https://linkinghub.elsevier.com/retrieve/pii/S1055790317306590},
    doi = {10.1016/j.ympev.2018.01.019},
    issn = {10557903},
    arxivId = {1709.09305},
    keywords = {Gene trees, ILS, Phylogenomics, Software, Species tree estimation, Visualization}
}

@article{Zwickl2014,
    title = {{Disentangling methodological and biological sources of gene tree discordance on Oryza (Poaceae) chromosome 3}},
    year = {2014},
    journal = {Systematic Biology},
    author = {Zwickl, Derrick J. and Stein, Joshua C. and Wing, Rod A. and Ware, Doreen and Sanderson, Michael J.},
    number = {5},
    pages = {645--659},
    volume = {63},
    doi = {10.1093/sysbio/syu027},
    issn = {1076836X},
    pmid = {24721692},
    keywords = {Gene trees, Multilocus data, Oryza, Phylogenomics, Phylogeny reconstruction, Species trees}
}

@article{Gallus2015,
    title = {{Disentangling the relationship of the Australian marsupial orders using retrotransposon and evolutionary network analyses}},
    year = {2015},
    journal = {Genome biology and evolution},
    author = {Gallus, Susanne and Janke, Axel and Kumar, Vikas and Nilsson, Maria A},
    number = {4},
    pages = {985--992},
    volume = {7},
    publisher = {Oxford University Press},
    issn = {1759-6653}
}

@article{dcm-mpest,
    title = {{Disk covering methods improve phylogenomic analyses}},
    year = {2014},
    journal = {BMC genomics},
    author = {Bayzid, Md. Shamsuzzoha and Hunt, Tyler and Warnow, Tandy},
    number = {Suppl 6},
    pages = {S7},
    volume = {15},
    publisher = {BioMed Central Ltd},
    issn = {1471-2164}
}

@article{DCM1999,
    title = {{Disk-covering, a fast-converging method for phylogenetic tree reconstruction.}},
    year = {1999},
    journal = {Journal of computational biology},
    author = {Huson, D H and Nettles, S M and Warnow, T J},
    number = {3-4},
    pages = {369--86},
    volume = {6},
    url = {http://www.ncbi.nlm.nih.gov/pubmed/10582573},
    isbn = {1066-5277 (Print){\textbackslash}r1066-5277 (Linking)},
    doi = {10.1089/106652799318337},
    issn = {1066-5277},
    pmid = {10582573},
    keywords = {Algorithms, Biometry, Biometry: methods, Evaluation Studies as Topic, Markov Chains, Models, Phylogeny, Statistical}
}

@article{Zhu2016,
    title = {{Displayed Trees Do Not Determine Distinguishability Under the Network Multispecies Coalescent}},
    year = {2016},
    journal = {Systematic biology},
    author = {{SHA Zhu} and Degnan, James H. and Zhu, Sha and Degnan, James H.},
    number = {2},
    pages = {283--298},
    volume = {66},
    publisher = {Oxford University Press},
    url = {https://academic.oup.com/sysbio/article/2682287},
    doi = {10.1093/sysbio/syw097},
    issn = {1063-5157}
}

@article{Yang2015,
    title = {{Dissecting molecular evolution in the highly diverse plant clade Caryophyllales using transcriptome sequencing.}},
    year = {2015},
    journal = {Molecular biology and evolution},
    author = {Yang, Ya and Moore, Michael J and Brockington, Samuel F and Soltis, Douglas E and Wong, Gane Ka-Shu and Carpenter, Eric J and Zhang, Yong and Chen, Li and Yan, Zhixiang and Xie, Yinlong and Sage, Rowan F and Covshoff, Sarah and Hibberd, Julian M and Nelson, Matthew N and Smith, Stephen A},
    month = {4},
    pages = {msv081-},
    url = {http://mbe.oxfordjournals.org/cgi/content/long/msv081v2},
    doi = {10.1093/molbev/msv081},
    issn = {1537-1719},
    pmid = {25837578}
}

@article{Frank2015,
    title = {{Dissecting the molecular signatures of apical cell‐type shoot meristems from two ancient land plant lineages}},
    year = {2015},
    journal = {New Phytologist},
    author = {Frank, Margaret H and Edwards, Molly B and Schultz, Eric R and McKain, Michael R and Fei, Zhangjun and S{\o}rensen, Iben and Rose, Jocelyn K C and Scanlon, Michael J},
    number = {3},
    pages = {893--904},
    volume = {207},
    publisher = {Wiley Online Library},
    issn = {1469-8137}
}

@article{Wang2006,
    title = {{Distance-based genome rearrangement phylogeny}},
    year = {2006},
    journal = {Journal of molecular evolution},
    author = {Wang, Li-San and Warnow, Tandy and Moret, Bernard M E and Jansen, Robert K and Raubeson, Linda A},
    number = {4},
    pages = {473--483},
    volume = {63},
    publisher = {Springer},
    issn = {0022-2844}
}

@article{Mossel2015,
    title = {{Distance-based species tree estimation: information-theoretic trade-off between number of loci and sequence length under the coalescent}},
    year = {2015},
    journal = {arXiv preprint arXiv:1504.05289},
    author = {Mossel, Elchanan and Roch, Sebastien}
}

@article{Fitch1970,
    title = {{Distinguishing homologous from analogous proteins.}},
    year = {1970},
    journal = {Systematic zoology},
    author = {Fitch, Walter M.},
    number = {2},
    month = {6},
    pages = {99--113},
    volume = {19},
    url = {http://www.ncbi.nlm.nih.gov/pubmed/5449325},
    issn = {0039-7989},
    pmid = {5449325},
    keywords = {Biological Evolution, Models, Theoretical, Molecular Biology, Proteins, Proteins: classification}
}

@article{Stadler2012,
    title = {{Distribution of branch lengths and phylogenetic diversity under homogeneous speciation models}},
    year = {2012},
    journal = {Journal of Theoretical Biology},
    author = {Stadler, Tanja and Steel, Mike},
    pages = {33--40},
    volume = {297},
    publisher = {Elsevier},
    url = {http://dx.doi.org/10.1016/j.jtbi.2011.11.019},
    isbn = {0022-5193},
    doi = {10.1016/j.jtbi.2011.11.019},
    issn = {00225193},
    pmid = {22142624},
    arxivId = {1107.5926},
    keywords = {Birth-death process, Branch length, Phylogenetic tree, Yule model}
}

@article{McKenzie2000,
    title = {{Distributions of cherries for two models of trees}},
    year = {2000},
    journal = {Mathematical Biosciences},
    author = {McKenzie, Andy and Steel, Mike},
    number = {1},
    pages = {81--92},
    volume = {164},
    isbn = {0025-5564 (Print){\textbackslash}r0025-5564 (Linking)},
    doi = {10.1016/S0025-5564(99)00060-7},
    issn = {00255564},
    pmid = {10704639},
    keywords = {Phylogeny, Polya urn models, Trees, Yule model}
}

@article{Steel1993a,
    title = {{Distributions of tree comparison metrics-some new results}},
    year = {1993},
    journal = {Systematic Biology},
    author = {Steel, M. a. and Penny, D.},
    number = {2},
    pages = {126--141},
    volume = {42},
    isbn = {10635157},
    doi = {10.1093/sysbio/42.2.126},
    issn = {1076-836X}
}

@article{Pyron2011,
    title = {{Divergence time estimation using fossils as terminal taxa and the origins of Lissamphibia.}},
    year = {2011},
    journal = {Systematic biology},
    author = {Pyron, Robert Alexander},
    number = {4},
    month = {7},
    pages = {466--81},
    volume = {60},
    url = {http://www.ncbi.nlm.nih.gov/pubmed/21540408},
    doi = {10.1093/sysbio/syr047},
    issn = {1076-836X},
    pmid = {21540408},
    keywords = {Amphibians, Amphibians: anatomy {\&} histology, Amphibians: classification, Amphibians: genetics, Animals, Bayes Theorem, Fossils, Genetic Speciation, Phylogeny, Radiometric Dating}
}

@article{Fitzjohn2012,
    title = {{Diversitree: Comparative phylogenetic analyses of diversification in R}},
    year = {2012},
    journal = {Methods in Ecology and Evolution},
    author = {Fitzjohn, Richard G.},
    number = {6},
    pages = {1084--1092},
    volume = {3},
    isbn = {2041-210X},
    doi = {10.1111/j.2041-210X.2012.00234.x},
    issn = {2041210X},
    keywords = {Birth-death process, Comparative methods, Extinction, Macroevolution, Speciation}
}

@article{Yadav2015,
    title = {{Diversity and phylogenetic profiling of niche-specific Bacilli from extreme environments of India}},
    year = {2015},
    journal = {Annals of Microbiology},
    author = {Yadav, Ajar Nath and Verma, Priyanka and Kumar, Murugan and Pal, Kamal K. and Dey, Rinku and Gupta, Alka and Padaria, Jasdeep Chatrath and Gujar, Govind T. and Kumar, Sudheer and Suman, Archna and Prasanna, Radha and Saxena, Anil K.},
    number = {2},
    pages = {611--629},
    volume = {65},
    doi = {10.1007/s13213-014-0897-9},
    issn = {18692044},
    keywords = {16S rRNA gene, ARDRA, Bacillus, Bacillus derived genera, Extreme habitats}
}

@article{Ardura2010,
    title = {{DNA barcoding for conservation and management of Amazonian commercial fish}},
    year = {2010},
    journal = {Biological Conservation},
    author = {Ardura, Alba and Linde, Ana Rosa and Moreira, Josino C and Garcia-Vazquez, Eva},
    number = {6},
    pages = {1438--1443},
    volume = {143},
    publisher = {Elsevier},
    issn = {0006-3207}
}

@article{Hickerson2006b,
    title = {{DNA Barcoding Will Often Fail to Discover New Animal Species over Broad Parameter Space}},
    year = {2006},
    journal = {Systematic Biology},
    author = {Hickerson, Michael J. and Meyer, Christopher P. and Moritz, Craig and Hedin, Marshal},
    number = {5},
    month = {10},
    pages = {729--739},
    volume = {55},
    url = {http://academic.oup.com/sysbio/article/55/5/729/1663614/DNA-Barcoding-Will-Often-Fail-to-Discover-New},
    isbn = {1063-5157},
    doi = {10.1080/10635150600969898},
    issn = {1076-836X},
    pmid = {17060195},
    keywords = {Allopatric, Bateson-Dobzhansky-Muller, DNA barcode, Peripatric, Reciprocal monophyly}
}

@article{Hood1996,
    title = {{DNA repeats identify novel virulence genes in Haemophilus influenzae.}},
    year = {1996},
    journal = {Proceedings of the National Academy of Sciences},
    author = {Hood, D W and Deadman, M E and Jennings, M P and Bisercic, M and Fleischmann, R D and Venter, J C and Moxon, E R},
    isbn = {0027-8424 (Print){\textbackslash}r0027-8424 (Linking)},
    doi = {10.1073/pnas.93.20.11121},
    issn = {0027-8424},
    pmid = {8855319}
}

@article{Kerney2012,
    title = {{Do larval traits re-evolve? Evidence from the embryogenesis of a direct-developing salamander, Plethodon cinereus.}},
    year = {2012},
    journal = {Evolution; international journal of organic evolution},
    author = {Kerney, Ryan R and Blackburn, David C and M{\"{u}}ller, Hendrik and Hanken, James},
    number = {1},
    month = {1},
    pages = {252--62},
    volume = {66},
    url = {http://www.ncbi.nlm.nih.gov/pubmed/22220879},
    doi = {10.1111/j.1558-5646.2011.01426.x},
    issn = {1558-5646},
    pmid = {22220879},
    keywords = {Animals, Biological Evolution, Branchial Region, Branchial Region: embryology, Cartilage, Cartilage: embryology, Embryonic Development, Larva, Larva: anatomy {\&} histology, Metamorphosis, Biological, Skeleton, Urodela, Urodela: embryology}
}

@misc{Chamberlain2012,
    title = {{Does phylogeny matter? Assessing the impact of phylogenetic information in ecological meta-analysis}},
    year = {2012},
    booktitle = {Ecology Letters},
    author = {Chamberlain, Scott A. and Hovick, Stephen M. and Dibble, Christopher J. and Rasmussen, Nick L. and Van Allen, Benjamin G. and Maitner, Brian S. and Ahern, Jeffrey R. and Bell-Dereske, Lukas P. and Roy, Christopher L. and Meza-Lopez, Maria and Carrillo, Juli and Siemann, Evan and Lajeunesse, Marc J. and Whitney, Kenneth D.},
    number = {6},
    pages = {627--636},
    volume = {15},
    isbn = {1461-0248},
    doi = {10.1111/j.1461-0248.2012.01776.x},
    issn = {1461023X},
    pmid = {22487445},
    keywords = {Akaike Information Criterion, Colless' yule, Fixed-effects, Maximum likelihood, Model fit, Phylogenetic non-independence, Phylogenetic signal, Quantitative review, Random-effects}
}

@incollection{Chauve2013,
    title = {{Duplication, Rearrangement and Reconciliation: A Follow-Up 13 Years Later}},
    year = {2013},
    booktitle = {Models and Algorithms for Genome Evolution},
    author = {Chauve, Cedric and El-Mabrouk, Nadia and Gu{\'{e}}guen, Laurent and Semeria, Magali and Tannier, Eric},
    editor = {Chauve, Cedric and El-Mabrouk, Nadia and Tannier, Eric},
    pages = {47--62},
    series = {Computational Biology},
    volume = {19},
    publisher = {Springer London},
    address = {London},
    isbn = {978-1-4471-5297-2},
    doi = {10.1007/978-1-4471-5298-9{\_}4}
}

@article{Wehe2008,
    title = {{DupTree: a program for large-scale phylogenetic analyses using gene tree parsimony.}},
    year = {2008},
    journal = {Bioinformatics},
    author = {Wehe, André and Bansal, Mukul S and Burleigh, J Gordon and Eulenstein, Oliver},
    number = {13},
    pages = {1540--1541},
    volume = {24},
    url = {http://www.ncbi.nlm.nih.gov/pubmed/18474508},
    institution = {Department of Computer Science, Iowa State University, Ames, IA 50011, USA.},
    pmid = {18474508},
    keywords = {algorithms, base sequence, chromosome mapping, chromosome mapping methods, computer simulation, dna, dna methods, dna mutational analysis, dna mutational analysis methods, evolution, genetic, models, molecular, molecular sequence data, phylogeny, sequence analysis, software}
}

@article{Lee2008,
    title = {{Dynamic correlation between intrahost HIV-1 quasispecies evolution and disease progression}},
    year = {2008},
    journal = {PLoS Computational Biology},
    author = {Lee, Ha Youn and Perelson, Alan S. and Park, Su Chan and Leitner, Thomas},
    number = {12},
    pages = {20--22},
    volume = {4},
    isbn = {1553-7358 (Electronic){\textbackslash}r1553-734X (Linking)},
    doi = {10.1371/journal.pcbi.1000240},
    issn = {1553734X},
    pmid = {19079613}
}

@article{Darling2008,
    title = {{Dynamics of genome rearrangement in bacterial populations}},
    year = {2008},
    journal = {PLoS Genet},
    author = {Darling, Aaron E and Mikl{\'{o}}s, István and Ragan, Mark A},
    number = {7},
    pages = {e1000128},
    volume = {4},
    publisher = {Public Library of Science},
    issn = {1553-7404}
}

@article{Murphy2005,
    title = {{Dynamics of mammalian chromosome evolution inferred from multispecies comparative maps}},
    year = {2005},
    journal = {Science},
    author = {Murphy, William J and Larkin, Denis M and Everts-van der Wind, Annelie and Bourque, Guillaume and Tesler, Glenn and Auvil, Loretta and Beever, Jonathan E and Chowdhary, Bhanu P and Galibert, Francis and Gatzke, Lisa},
    number = {5734},
    pages = {613--617},
    volume = {309},
    publisher = {American Association for the Advancement of Science},
    issn = {0036-8075}
}

@article{Morgan2012,
    title = {{Dysfunction of the intestinal microbiome in inflammatory bowel disease and treatment.}},
    year = {2012},
    journal = {Genome biology},
    author = {Morgan, Xochitl C and Tickle, Timothy L and Sokol, Harry and Gevers, Dirk and Devaney, Kathryn L and Ward, Doyle V and Reyes, Joshua a and Shah, Samir a and LeLeiko, Neal and Snapper, Scott B and Bousvaros, Athos and Korzenik, Joshua and Sands, Bruce E and Xavier, Ramnik J and Huttenhower, Curtis},
    number = {9},
    pages = {R79},
    volume = {13},
    url = {http://www.pubmedcentral.nih.gov/articlerender.fcgi?artid=3506950&tool=pmcentrez&rendertype=abstract},
    isbn = {1465-6914 (Electronic){\textbackslash}n1465-6906 (Linking)},
    doi = {10.1186/gb-2012-13-9-r79},
    issn = {1465-6914},
    pmid = {23013615},
    keywords = {16S, 16S: genetics, Amino Acids, Amino Acids: metabolism, Bacteria, Bacteria: genetics, Bacteria: pathogenicity, Biological Transport, Carbohydrate Metabolism, Case-Control Studies, DNA, Genes, Humans, Inflammatory Bowel Diseases, Inflammatory Bowel Diseases: drug therapy, Inflammatory Bowel Diseases: microbiology, Intestines, Intestines: microbiology, Linear Models, Metagenome, Metagenome: drug effects, Metagenome: genetics, Metagenomics, Multivariate Analysis, Oxidative Stress, Phylogeny, RNA, Ribosomal, Sequence Analysis, rRNA}
}

@article{Pyron2014,
    title = {{Early origin of viviparity and multiple reversions to oviparity in squamate reptiles.}},
    year = {2014},
    journal = {Ecology letters},
    author = {Pyron, Robert Alexander and Burbrink, Frank T},
    number = {1},
    month = {1},
    pages = {13--21},
    volume = {17},
    url = {http://www.ncbi.nlm.nih.gov/pubmed/23953272},
    doi = {10.1111/ele.12168},
    issn = {1461-0248},
    pmid = {23953272},
    keywords = {bisse, ecological specialisation, ecophysiology, egg laying, evolutionary reversals, live birth, par-}
}

@article{Prohl2010,
    title = {{Ecological and genetic divergence between two lineages of middle American t{\'{u}}ngara frogs Physalaemus (= Engystomops) pustulosus.}},
    year = {2010},
    journal = {BMC evolutionary biology},
    author = {Pr{\"{o}}hl, Heike and Ron, Santiago R and Ryan, Michael J},
    month = {1},
    pages = {146},
    volume = {10},
    url = {http://www.pubmedcentral.nih.gov/articlerender.fcgi?artid=2882927&tool=pmcentrez&rendertype=abstract},
    doi = {10.1186/1471-2148-10-146},
    issn = {1471-2148},
    pmid = {20482771},
    keywords = {Animals, Anura, Anura: genetics, Bayes Theorem, Costa Rica, Cytochromes b, Cytochromes b: genetics, Ecosystem, Evolution, Molecular, Gene Flow, Gene Frequency, Genetic Variation, Genetics, Population, Geography, Haplotypes, Microsatellite Repeats, Models, Biological, Panama, Sequence Analysis, DNA}
}

@article{MatsenIV2013,
    title = {{Edge Principal Components and Squash Clustering: Using the Special Structure of Phylogenetic Placement Data for Sample Comparison}},
    year = {2013},
    journal = {PLoS ONE},
    author = {Matsen, Frederick A and Evans, Steven N},
    number = {3},
    volume = {8},
    doi = {10.1371/journal.pone.0056859},
    issn = {19326203},
    pmid = {23505415},
    arxivId = {1107.5095}
}

@article{Warner2008,
    title = {{Effect of a brief video intervention on incident infection among patients attending sexually transmitted disease clinics}},
    year = {2008},
    journal = {PLoS Medicine},
    author = {Warner, Lee and Klausner, Jeffrey D. and Rietmeijer, Cornelis A. and Malotte, C. Kevin and O'Donnell, Lydia and Margolis, Andrew D. and Greenwood, Gregory L. and Richardson, Doug and Vrungos, Shelley and O'Donnell, Carl R. and Borkowf, Craig B.},
    number = {6},
    pages = {0919--0921},
    volume = {5},
    isbn = {1549-1676 (Electronic){\textbackslash}r1549-1277 (Linking)},
    doi = {10.1371/journal.pmed.0050135},
    issn = {15491277},
    pmid = {18578564}
}

@article{Frankham1995,
    title = {{Effective population size/adult population size ratios in wildlife: a review.}},
    year = {1995},
    journal = {Genetical Research},
    author = {Frankham, Richard},
    number = {2007},
    pages = {95--107},
    volume = {66},
    isbn = {0016-6723},
    doi = {10.1017/S0016672308009695},
    issn = {0016-6723},
    pmid = {18976539}
}

@article{Carnegie2017,
    title = {{Effects of contact network structure on epidemic transmission trees: Implications for data required to estimate network structure}},
    year = {2017},
    journal = {Statistics in Medicine},
    author = {Carnegie, Nicole Bohme},
    number = {January 2017},
    doi = {10.1002/sim.7259},
    issn = {10970258},
    keywords = {Assortativity, Clustering, ERGM, Epidemic model}
}

@article{Hovmoller2013,
    title = {{Effects of missing data on species tree estimation under the coalescent}},
    year = {2013},
    journal = {Molecular Phylogenetics and Evolution},
    author = {Hovm{\"{o}}ller, Rasmus and Knowles, Lacey L. and Kubatko, Laura S},
    number = {3},
    pages = {1057--1062},
    volume = {69},
    isbn = {1095-9513 (Electronic){\textbackslash}n1055-7903 (Linking)},
    doi = {10.1016/j.ympev.2013.06.004},
    issn = {10557903},
    pmid = {23769751},
    keywords = {Coalescent model, Multilocus data, Species tree inference}
}

@article{Litsios2012,
    title = {{Effects of phylogenetic signal on ancestral state reconstruction}},
    year = {2012},
    journal = {Systematic Biology},
    author = {Litsios, Glenn and Salamin, Nicolas},
    number = {3},
    pages = {533--538},
    volume = {61},
    isbn = {1063-5157},
    doi = {10.1093/sysbio/syr124},
    issn = {10635157},
    pmid = {22223447}
}

@article{Takahashi2000,
    title = {{Efficiencies of fast algorithms of phylogenetic inference under the criteria of maximum parsimony, minimum evolution, and maximum likelihood when a large number of sequences are used.}},
    year = {2000},
    journal = {Molecular Biology and Evolution},
    author = {Takahashi, K and Nei, Masatoshi},
    number = {8},
    pages = {1251--1258},
    volume = {17},
    publisher = {SMBE},
    url = {http://www.ncbi.nlm.nih.gov/pubmed/10908645},
    institution = {Institute of Molecular Evolutionary Genetics and Department of Biology, The Pennsylvania State University, University Park, Pennsylvania 16802, USA.},
    pmid = {10908645},
    keywords = {algorithms, dna, dna genetics, evolution, genetic, models, molecular, mutation, phylogeny, polymorphism, sequence alignment, sequence alignment methods}
}

@article{Rannala2017,
    title = {{Efficient Bayesian species tree inference under the multispecies coalescent}},
    year = {2017},
    journal = {Systematic Biology},
    author = {Rannala, Bruce and Yang, Ziheng},
    number = {5},
    pages = {823--842},
    volume = {66},
    doi = {10.1093/sysbio/syw119},
    issn = {1076836X},
    arxivId = {1512.03843},
    keywords = {Bayes factor, Bayesian inference, MCMC, SPR, multispecies coalescent, nodeslider, species tree}
}

@article{Szollosi2013,
    title = {{Efficient exploration of the space of reconciled gene trees.}},
    year = {2013},
    journal = {Systematic biology},
    author = {Sz{\"{o}}llõsi, Gergely J and Rosikiewicz, Wojciech and Boussau, Bastien and Tannier, Eric and Daubin, Vincent},
    number = {6},
    month = {11},
    pages = {901--12},
    volume = {62},
    url = {http://sysbio.oxfordjournals.org/cgi/content/long/62/6/901},
    doi = {10.1093/sysbio/syt054},
    issn = {1076-836X},
    pmid = {23925510},
    keywords = {Classification, Classification: methods, Computer Simulation, Cyanobacteria, Cyanobacteria: classification, Cyanobacteria: genetics, Phylogeny, Reproducibility of Results, Sequence Analysis, DNA}
}

@article{Noutahi2016,
    title = {{Efficient gene tree correction guided by genome evolution}},
    year = {2016},
    journal = {PLoS ONE},
    author = {Noutahi, Emmanuel and Semeria, Magali and Lafond, Manuel and Seguin, Jonathan and Boussau, Bastien and Gu{\'{e}}guen, Laurent and El-Mabrouk, Nadia and Tannier, Eric},
    number = {8},
    volume = {11},
    isbn = {1932-6203 (Electronic)
1932-6203 (Linking)},
    doi = {10.1371/journal.pone.0159559},
    issn = {19326203},
    pmid = {27513924}
}

@article{Bansal2010a,
    title = {{Efficient genome-scale phylogenetic analysis under the duplication-loss and deep coalescence cost models}},
    year = {2010},
    journal = {BMC Bioinformatics},
    author = {Bansal, Mukul S. and Burleigh, J. Gordon and Eulenstein, Oliver},
    number = {Suppl 1},
    pages = {S42},
    volume = {11},
    url = {http://bmcbioinformatics.biomedcentral.com/articles/10.1186/1471-2105-11-S1-S42},
    doi = {10.1186/1471-2105-11-S1-S42},
    issn = {1471-2105}
}

@article{nhPhyml,
    title = {{Efficient likelihood computations with nonreversible models of evolution}},
    year = {2006},
    journal = {Systematic Biology},
    author = {Boussau, Bastien and Gouy, M},
    number = {5},
    pages = {756--768},
    volume = {55},
    isbn = {1063-5157 (Print){\textbackslash}n1063-5157 (Linking)},
    doi = {10.1080/10635150600975218},
    issn = {1063-5157},
    pmid = {17060197}
}

@article{Yancopoulos2005,
    title = {{Efficient sorting of genomic permutations by translocation, inversion and block interchange}},
    year = {2005},
    journal = {Bioinformatics},
    author = {Yancopoulos, Sophia and Attie, Oliver and Friedberg, Richard},
    number = {16},
    pages = {3340--3346},
    volume = {21},
    isbn = {1367-4803 (Print){\textbackslash}r1367-4803 (Linking)},
    doi = {10.1093/bioinformatics/bti535},
    issn = {13674803},
    pmid = {15951307}
}

@article{Wen2016,
    title = {{Efficient visible light photo-fenton-like degradation of organic pollutants using in situ surface-modified BiFeO3 as a catalyst.}},
    year = {2013},
    journal = {Journal of environmental sciences (China)},
    author = {An, Junjian and Zhu, Lihua and Zhang, Yingying and Tang, Heqing},
    number = {6},
    month = {6},
    pages = {1213--25},
    volume = {25},
    url = {https://journals.plos.org/plosgenetics/article?id=10.1371/journal.pgen.1006006 http://www.ncbi.nlm.nih.gov/pubmed/24191612},
    isbn = {1001-0742},
    doi = {10.1016/s1001-0742(12)60172-7},
    issn = {1001-0742},
    pmid = {24191612}
}

@inproceedings{Prountzos2012,
    title = {{Elixir}},
    year = {2012},
    booktitle = {Proceedings of the ACM international conference on Object oriented programming systems languages and applications - OOPSLA '12},
    author = {Prountzos, Dimitrios and Manevich, Roman and Pingali, Keshav},
    number = {10},
    month = {10},
    pages = {375},
    volume = {47},
    publisher = {ACM Press},
    url = {http://dl.acm.org/citation.cfm?id=2384616.2384644},
    address = {New York, New York, USA},
    isbn = {9781450315616},
    doi = {10.1145/2384616.2384644},
    issn = {0362-1340},
    keywords = {amorphous data-parallelism, compiler optimization, concurrency, irregular programs, optimistic parallelization, parallelism, synthesis}
}

@article{BA,
    title = {{Emergence of scaling in random networks}},
    year = {1999},
    journal = {science},
    author = {Barab{\'{a}}si, Albert-László and Albert, Réka},
    number = {5439},
    pages = {509--512},
    volume = {286},
    publisher = {American Association for the Advancement of Science},
    issn = {0036-8075}
}

@article{Huelsenbeck2001,
    title = {{Empirical and hierarchical Bayesian estimation of ancestral states.}},
    year = {2001},
    journal = {Systematic biology},
    author = {Huelsenbeck, J P and Bollback, J P},
    number = {3},
    pages = {351--366},
    volume = {50},
    isbn = {1063-5157 (Print)},
    doi = {10.1080/106351501300317978},
    issn = {1063-5157},
    pmid = {12116580}
}

@article{Bojarski2016,
    title = {{End to End Learning for Self-Driving Cars}},
    year = {2016},
    author = {Bojarski, Mariusz and Del Testa, Davide and Dworakowski, Daniel and Firner, Bernhard and Flepp, Beat and Goyal, Prasoon and Jackel, Lawrence D. and Monfort, Mathew and Muller, Urs and Zhang, Jiakai and Zhang, Xin and Zhao, Jake and Zieba, Karol},
    pages = {1--9},
    url = {http://arxiv.org/abs/1604.07316},
    arxivId = {1604.07316}
}

@article{Zimek2014,
    title = {{Ensembles for unsupervised outlier detection: challenges and research questions a position paper}},
    year = {2014},
    journal = {Acm Sigkdd Explorations Newsletter},
    author = {Zimek, Arthur and Campello, Ricardo J G B and Sander, Jörg},
    number = {1},
    pages = {11--22},
    volume = {15},
    publisher = {ACM},
    issn = {1931-0145}
}

@article{Venter2004,
    title = {{Environmental genome shotgun sequencing of the Sargasso Sea.}},
    year = {2004},
    journal = {Science},
    author = {Venter, J Craig and Remington, Karin and Heidelberg, John F and Halpern, Aaron L and Rusch, Doug and Eisen, Jonathan A and Wu, Dongying and Paulsen, Ian and Nelson, Karen E and Nelson, William and Fouts, Derrick E and Levy, Samuel and Knap, Anthony H and Lomas, Michael W and Nealson, Ken and White, Owen and Peterson, Jeremy and Hoffman, Jeff and Parsons, Rachel and Baden-Tillson, Holly and Pfannkoch, Cynthia and Rogers, Yu-Hui and Smith, Hamilton O},
    number = {5667},
    month = {4},
    pages = {66--74},
    volume = {304},
    publisher = {AAAS},
    url = {http://www.ncbi.nlm.nih.gov/pubmed/15001713},
    institution = {Institute for Biological Energy Alternatives, 1901 Research Boulevard, Rockville, MD 20850, USA. jcventer@tcag.org},
    doi = {10.1126/science.1093857},
    issn = {1095-9203},
    pmid = {15001713}
}

@article{Clarke2014a,
    title = {{Environmental metabarcodes for insects: In silico PCR reveals potential for taxonomic bias}},
    year = {2014},
    journal = {Molecular Ecology Resources},
    author = {Clarke, Laurence J. and Soubrier, Julien and Weyrich, Laura S. and Cooper, Alan},
    number = {6},
    pages = {1160--1170},
    volume = {14},
    isbn = {1755-0998},
    doi = {10.1111/1755-0998.12265},
    issn = {17550998},
    pmid = {24751203},
    keywords = {Environmental DNA, Insect, Metabarcoding, PCR bias}
}

@article{Lake1984,
    title = {{Eocytes: a new ribosome structure indicates a kingdom with a close relationship to eukaryotes.}},
    year = {1984},
    journal = {Proceedings of the National Academy of Sciences},
    author = {Lake, James A and Henderson, Eric and Oakes, Melanie and Clark, Michael W},
    number = {12},
    pages = {3786--3790},
    volume = {81},
    isbn = {0027-8424 (Print) 0027-8424 (Linking)},
    doi = {10.1073/pnas.81.12.3786},
    issn = {0027-8424},
    pmid = {6587394}
}

@article{epa-ng,
    title = {{EPA-ng: Massively Parallel Evolutionary Placement of Genetic Sequences}},
    year = {2019},
    journal = {Systematic Biology},
    author = {Barbera, Pierre and Kozlov, Alexey M and Czech, Lucas and Morel, Benoit and Darriba, Diego and Flouri, Tomáš and Stamatakis, Alexandros},
    editor = {Posada, David},
    number = {2},
    month = {3},
    pages = {365--369},
    volume = {68},
    url = {https://academic.oup.com/sysbio/article/68/2/365/5079844},
    doi = {10.1093/sysbio/syy054},
    issn = {1063-5157}
}

@article{Pastor-Satorras2001,
    title = {{Epidemic Spreading in Scale-Free Networks}},
    year = {2001},
    journal = {Physical Review Letters},
    author = {Pastor-Satorras, Romualdo and Vespignani, Alessandro},
    number = {14},
    pages = {3200--3203},
    volume = {86},
    url = {http://link.aps.org/doi/10.1103/PhysRevLett.86.3200},
    doi = {10.1103/PhysRevLett.86.3200},
    issn = {0031-9007}
}

@article{Tumer1996,
    title = {{Error Correlation and Error Reduction in Ensemble Classifiers}},
    year = {1996},
    journal = {Connection Science},
    author = {Tumer, Kagan and Ghosh, Joydeep},
    number = {3-4},
    pages = {385--404},
    volume = {8},
    isbn = {0954-0091},
    doi = {10.1080/095400996116839},
    issn = {0954-0091},
    keywords = {bootstrapping, classifiers, combining, cross validation, ensemble, error correlation, error reduction, resampling}
}

@article{Patel2013,
    title = {{Error in Phylogenetic Estimation for Bushes in the Tree of Life}},
    year = {2013},
    journal = {Journal of Phylogenetics {\&} Evolutionary Biology},
    author = {Patel, Swati},
    number = {02},
    pages = {110},
    volume = {01},
    url = {http://esciencecentral.org/journals/error-in-phylogenetic-estimation-for-bushes-in-the-tree-of-life-2329-9002.1000110.pdf http://www.esciencecentral.org/journals/error-in-phylogenetic-estimation-for-bushes-in-the-tree-of-life-2329-9002.1000110.php?aid=154},
    doi = {10.4172/2329-9002.1000110},
    issn = {23299002},
    keywords = {bushes, coalescence, lineage sorting, mutation, phylogenetics, simulation, tree of life}
}

@book{Klug1999,
    title = {{Essentials of genetics.}},
    year = {1999},
    booktitle = {Vasa},
    author = {Klug, WS and Cummings, Michael P},
    url = {http://medcontent.metapress.com/index/A65RM03P4874243N.pdf\nhttp://www.bioscience.heacademy.ac.uk/journal/vol8/beej-8-R2.pdf\nhttp://www.cabdirect.org/abstracts/19980109655.html},
    isbn = {938002634X}
}

@article{Xia2017,
    title = {{Estimated HIV Incidence in the United States, 2003-2010}},
    year = {2017},
    journal = {Journal of Acquired Immune Deficiency Syndromes},
    author = {Xia, Qiang and Teixeira-Pinto, Armando and Forgione, Lisa A. and Wiewel, Ellen W. and Braunstein, Sarah L. and Torian, Lucia V.},
    isbn = {10.1371/journal.pone.0017502},
    doi = {10.1097/QAI.0000000000001185},
    issn = {10779450},
    pmid = {21826193},
    keywords = {HIV, United States, diagnosis, incidence, mathematical modeling}
}

@article{Sanderson2002a,
    title = {{Estimating Absolute Rates of Molecular Evolution and Divergence Times: A Penalized Likelihood Approach}},
    year = {2002},
    journal = {Molecular Biology and Evolution},
    author = {Sanderson, Michael J.},
    number = {1},
    month = {1},
    pages = {101--109},
    volume = {19},
    url = {http://academic.oup.com/mbe/article/19/1/101/1066733},
    doi = {10.1093/oxfordjournals.molbev.a003974},
    issn = {1537-1719},
    keywords = {Evolutionary rates, Molecular clock, Penalized likelihood}
}

@article{Tamura2012,
    title = {{Estimating divergence times in large molecular phylogenies}},
    year = {2012},
    journal = {Proceedings of the National Academy of Sciences},
    author = {Tamura, Koichiro and Battistuzzi, Fabia Ursula and Billing-Ross, Paul and Murillo, Oscar and Filipski, Alan and Kumar, Sudhir},
    number = {47},
    month = {11},
    pages = {19333--19338},
    volume = {109},
    url = {http://www.pnas.org/cgi/doi/10.1073/pnas.1213199109},
    doi = {10.1073/pnas.1213199109},
    issn = {0027-8424},
    keywords = {Bioinformatics, Relaxed clocks, Timescales}
}

@article{Guindon2009,
    title = {{Estimating maximum likelihood phylogenies with PhyML}},
    year = {2009},
    journal = {Methods in Molecular Biology},
    author = {Guindon, Stéphane and Delsuc, Frédéric and Dufayard, Jean-François and Gascuel, Olivier},
    pages = {113--137},
    volume = {537},
    isbn = {9781588299109},
    doi = {10.1007/978-1-59745-251-9{\_}6},
    issn = {10643745},
    pmid = {19378142},
    keywords = {DNA and protein sequences, Markov models, PhyML, algorithms, maximum likelihood, molecular evolution, phylogenetics, sequence comparisons, software, statistics}
}

@article{Haubold2009,
    title = {{Estimating Mutation Distances from Unaligned Genomes}},
    year = {2009},
    journal = {Journal of Computational Biology},
    author = {Haubold, Bernhard and Pfaffelhuber, Peter and Domazet-Los˘o, Mirjana and Wiehe, Thomas},
    number = {10},
    month = {10},
    pages = {1487--1500},
    volume = {16},
    url = {http://www.liebertpub.com/doi/10.1089/cmb.2009.0106},
    doi = {10.1089/cmb.2009.0106},
    issn = {1066-5277}
}

@article{Bayzid2012,
    title = {{Estimating optimal species trees from incomplete gene trees under deep coalescence.}},
    year = {2012},
    journal = {Journal of Computational Biology},
    author = {Bayzid, Md. Shamsuzzoha and Warnow, Tandy},
    number = {6},
    pages = {591--605},
    volume = {19},
    url = {http://www.ncbi.nlm.nih.gov/pubmed/22697236},
    doi = {10.1089/cmb.2012.0037},
    issn = {15578666},
    pmid = {22697236}
}

@article{Liu2015b,
    title = {{Estimating phylogenetic trees from genome-scale data}},
    year = {2015},
    journal = {Annals of the New York Academy of Sciences},
    author = {Liu, Liang and Xi, Zhenxiang and Wu, Shaoyuan and Davis, Charles C. and Edwards, Scott V.},
    number = {1},
    month = {12},
    pages = {36--53},
    volume = {1360},
    url = {http://doi.wiley.com/10.1111/nyas.12747},
    isbn = {1749-6632},
    doi = {10.1111/nyas.12747},
    issn = {00778923},
    pmid = {25873435},
    arxivId = {1501.03578},
    keywords = {Anomaly zone, Bias-variance dilemma, Isochore, Recombination, Transcriptome}
}

@incollection{Sanderson1998,
    title = {{Estimating rate and time in molecular phylogenies: beyond the molecular clock?}},
    year = {1998},
    booktitle = {Molecular systematics of plants II},
    author = {Sanderson, Michael J},
    pages = {242--264},
    publisher = {Springer}
}

@article{star,
    title = {{Estimating species phylogenies using coalescence times among sequences}},
    year = {2009},
    journal = {Systematic Biology},
    author = {Liu, Liang and Yu, Lili and Pearl, Dennis K. and Edwards, Scott V.},
    number = {5},
    month = {10},
    pages = {468--477},
    volume = {58},
    publisher = {Oxford University Press},
    url = {http://www.ncbi.nlm.nih.gov/pubmed/20525601},
    isbn = {1063-5157},
    doi = {10.1093/sysbio/syp031},
    issn = {10635157},
    pmid = {20525601},
    keywords = {Coalescent model, Gene tree, Species tree}
}

@article{njst,
    title = {{Estimating Species Trees from Unrooted Gene Trees}},
    year = {2011},
    journal = {Systematic Biology},
    author = {Liu, Liang and Yu, Lili},
    number = {5},
    month = {10},
    pages = {661--667},
    volume = {60},
    url = {https://academic.oup.com/sysbio/article/60/5/661/1644054},
    isbn = {1063-5157{\textbackslash}r1076-836X},
    doi = {10.1093/sysbio/syr027},
    issn = {1076-836X},
    pmid = {21447481},
    keywords = {Coalescent theory, gene tree, neighbor joining, species tree}
}

@article{Knowles2009,
    title = {{Estimating species trees: methods of phylogenetic analysis when there is incongruence across genes.}},
    year = {2009},
    journal = {Systematic biology},
    author = {Knowles, L Lacey},
    number = {5},
    month = {10},
    pages = {463--7},
    volume = {58},
    url = {http://sysbio.oxfordjournals.org/cgi/content/long/58/5/463},
    doi = {10.1093/sysbio/syp061},
    issn = {1076-836X},
    pmid = {20525600},
    keywords = {Classification, Classification: methods, Evolution, Molecular, Genes, Genes: genetics, Models, Genetic, Phylogeny}
}

@book{Knowles2011,
    title = {{Estimating species trees: practical and theoretical aspects}},
    year = {2011},
    author = {Knowles, L Lacey and Kubatko, Laura S},
    publisher = {John Wiley and Sons},
    isbn = {1118126025}
}

@article{Parida2008,
    title = {{Estimating the ancestral recombinations graph (ARG) as compatible networks of SNP patterns.}},
    year = {2008},
    journal = {Journal of Computational Biology},
    author = {Parida, Laxmi and Mel{\'{e}}, Marta and Calafell, Francesc and Bertranpetit, Jaume},
    number = {9},
    month = {11},
    pages = {1133--54},
    volume = {15},
    url = {http://www.ncbi.nlm.nih.gov/pubmed/18844583},
    doi = {10.1089/cmb.2008.0065},
    issn = {1557-8666},
    pmid = {18844583},
    keywords = {Algorithms, Chromosomes, Human, Y, Chromosomes, Human, Y: genetics, DNA, Mitochondrial, DNA, Mitochondrial: genetics, Haplotypes, Humans, Models, Genetic, Multigene Family, Phylogeny, Polymorphism, Single Nucleotide, Recombination, Genetic}
}

@article{Nunney1994,
    title = {{Estimating the effective population size of conserved populations}},
    year = {1994},
    journal = {Conservation Genetics},
    author = {Nunney, Leonard and Elam, Diane R},
    number = {1},
    pages = {175--184},
    volume = {8},
    isbn = {0888-8892},
    doi = {10.1046/j.1523-1739.1994.08010175.x},
    issn = {0888-8892},
    pmid = {984},
    keywords = {COMPLEX, EXCELLENT, N, Plants, animal, effective population size, environment, estimation, maturation, method, monitoring, plant, population, population size, populations, r, time}
}

@article{Thorne1998,
    title = {{Estimating the rate of evolution of the rate of molecular evolution}},
    year = {1998},
    journal = {Molecular Biology and Evolution},
    author = {Thorne, Jeffrey L. and Kishino, Hirohisa and Painter, Ian S.},
    number = {12},
    month = {12},
    pages = {1647--1657},
    volume = {15},
    url = {https://academic.oup.com/mbe/article-lookup/doi/10.1093/oxfordjournals.molbev.a025892},
    doi = {10.1093/oxfordjournals.molbev.a025892},
    issn = {0737-4038},
    keywords = {Markov chain Monte Carlo, Metropolis-Hastings algorithm, Molecular clock, Phylogeny}
}

@article{Giorgi2010,
    title = {{Estimating time since infection in early homogeneous HIV-1 samples using a poisson model}},
    year = {2010},
    journal = {BMC Bioinformatics},
    author = {Giorgi, Elena E. and Funkhouser, Bob and Athreya, Gayathri and Perelson, Alan S. and Korber, Bette T. and Bhattacharya, Tanmoy},
    isbn = {1471-2105},
    doi = {10.1186/1471-2105-11-532},
    issn = {14712105},
    pmid = {20973976}
}

@article{Jayaswal2005,
    title = {{Estimation of phylogeny using a general Markov model.}},
    year = {2005},
    journal = {Evolutionary bioinformatics online},
    author = {Jayaswal, Vivek and Jermiin, Lars S and Robinson, John},
    pages = {62--80},
    volume = {1},
    url = {http://www.ncbi.nlm.nih.gov/pubmed/19325854%5Cnhttp://www.pubmedcentral.nih.gov/articlerender.fcgi?artid=PMC2658871},
    isbn = {1176-9343},
    issn = {1176-9343},
    pmid = {19325854},
    keywords = {Maximum Likelihood, Nucleotide Sequence Evolution, Phylogenetics, Reversibility, Tests for Symmetry}
}

@article{Greenman2012,
    title = {{Estimation of rearrangement phylogeny for cancer genomes.}},
    year = {2012},
    journal = {Genome research},
    author = {Greenman, Chris D. and Pleasance, Erin D. and Newman, Scott and Yang, Fengtang and Fu, Beiyuan and Nik-Zainal, Serena and Jones, David and Lau, King Wai and Carter, Nigel and Edwards, Paul A W and Futreal, P. Andrew and Stratton, Michael R. and Campbell, Peter J.},
    number = {2},
    month = {2},
    pages = {346--61},
    volume = {22},
    url = {http://www.ncbi.nlm.nih.gov/pubmed/21994251 http://www.pubmedcentral.nih.gov/articlerender.fcgi?artid=PMC3266042},
    isbn = {1549-5469 (Electronic){\textbackslash}r1088-9051 (Linking)},
    doi = {10.1101/gr.118414.110},
    issn = {1549-5469},
    pmid = {21994251}
}

@article{Tamura1993,
    title = {{Estimation of the Number of Nucleotide Substitutions in the Control Region of Mitochondrial-DNA in Humans and Chimpanzees}},
    year = {1993},
    journal = {Molecular biology and evolution},
    author = {Tamura, K and Nei, M},
    number = {3},
    pages = {512--526},
    volume = {10},
    isbn = {0737-4038},
    issn = {0737-4038},
    pmid = {8336541},
    keywords = {BIAS, CHIMPANZEES, EVOLUTION, HUMAN EVOLUTION, MTDNA CONTROL REGION, NUCLEOTIDE SUBSTITUTIONS, PARSIMONY, POLYMORPHISM, POPULATIONS, SEQUENCES, TRANSITION TRANSVERSION}
}

@article{ete,
    title = {{ETE: a python Environment for Tree Exploration}},
    year = {2010},
    journal = {BMC Bioinformatics},
    author = {Huerta-Cepas, Jaime and Dopazo, Joaquín and Gabald{\'{o}}n, Toni},
    number = {1},
    month = {1},
    pages = {24},
    volume = {11},
    url = {https://doi.org/10.1186/1471-2105-11-24},
    doi = {10.1186/1471-2105-11-24},
    issn = {1471-2105}
}

@article{Medina2002,
    title = {{Evaluating hypotheses of basal animal phylogeny using complete sequences of large and small subunit rRNA}},
    year = {2001},
    journal = {Proceedings of the National Academy of Sciences},
    author = {Medina, M. and Collins, A. G. and Silberman, J. D. and Sogin, M. L.},
    number = {17},
    month = {8},
    pages = {9707--9712},
    volume = {98},
    url = {http://www.pnas.org/cgi/doi/10.1073/pnas.171316998},
    doi = {10.1073/pnas.171316998},
    issn = {0027-8424}
}

@article{Salichos2011,
    title = {{Evaluating ortholog prediction algorithms in a Yeast Model Clade}},
    year = {2011},
    journal = {PLoS ONE},
    author = {Salichos, Leonidas and Rokas, Antonis},
    isbn = {1932-6203 (Electronic){\textbackslash}r1932-6203 (Linking)},
    doi = {10.1371/journal.pone.0018755},
    issn = {19326203},
    pmid = {21533202}
}

@article{mrl-sysbio,
    title = {{Evaluating Summary Methods for Multilocus Species Tree Estimation in the Presence of Incomplete Lineage Sorting}},
    year = {2016},
    journal = {Systematic Biology},
    author = {Mirarab, Siavash and Bayzid, Md Shamsuzzoha and Warnow, Tandy},
    number = {3},
    month = {5},
    pages = {366--380},
    volume = {65},
    publisher = {Oxford University Press},
    url = {http://sysbio.oxfordjournals.org/content/early/2014/10/13/sysbio.syu063%5Cnhttp://sysbio.oxfordjournals.org/content/early/2014/10/13/sysbio.syu063.abstract%5Cnhttp://sysbio.oxfordjournals.org/content/early/2014/10/13/sysbio.syu063.full.pdf%5Cnhttp://www.n},
    isbn = {1063-5157},
    doi = {10.1093/sysbio/syu063},
    issn = {1063-5157},
    pmid = {25164915}
}

@article{Perry2008,
    title = {{Evaluating two approaches to helping college students understand evolutionary trees through diagramming tasks}},
    year = {2008},
    journal = {CBE-Life Sciences {\ldots}},
    author = {Perry, Judy and Meir, Eli and Herron, JC},
    pages = {193--201},
    volume = {7},
    url = {http://www.lifescied.org/content/7/2/193.short},
    doi = {10.1187/cbe.07}
}

@article{Zhang2011a,
    title = {{Evaluation of a Bayesian Coalescent Method of Species Delimitation}},
    year = {2011},
    journal = {Systematic Biology},
    author = {Zhang, Chi and Zhang, De-Xing and Zhu, Tianqi and Yang, Ziheng},
    number = {6},
    month = {12},
    pages = {747--761},
    volume = {60},
    url = {https://academic.oup.com/sysbio/article/60/6/747/1676578},
    doi = {10.1093/sysbio/syr071},
    issn = {1076-836X},
    keywords = {Bayesian inference, Lindley's paradox, Species delimitation, coalescent, simulation, stepping-stone model}
}

@article{Kishino1989,
    title = {{Evaluation of the maximum likelihood estimate of the evolutionary tree topologies from DNA sequence data, and the branching order in hominoidea}},
    year = {1989},
    journal = {Journal of Molecular Evolution},
    author = {Kishino, Hirohisa and Hasegawa, Masami},
    number = {2},
    month = {8},
    pages = {170--179},
    volume = {29},
    publisher = {Springer New York},
    url = {http://www.springerlink.com/content/ll0lr02023152485},
    doi = {10.1007/BF02100115},
    issn = {0022-2844}
}

@article{Tobin2005,
    title = {{Evidence that low-level viremias during effective highly active antiretroviral therapy result from two processes: expression of archival virus and replication of virus.}},
    year = {2005},
    journal = {Journal of virology},
    author = {Tobin, Nicole H and Learn, Gerald H and Holte, Sarah E and Wang, Yang and Melvin, Ann J and McKernan, Jennifer L and Pawluk, Diane M and Mohan, Kathleen M and Lewis, Paul F and Mullins, James I and Frenkel, Lisa M},
    number = {15},
    pages = {9625--9634},
    volume = {79},
    isbn = {0022-538X (Print){\textbackslash}n0022-538X (Linking)},
    doi = {10.1128/JVI.79.15.9625-9634.2005},
    issn = {0022-538X},
    pmid = {16014925}
}

@article{Burt2013,
    title = {{EVOLUTION of fitness}},
    year = {2013},
    journal = {Evolution},
    author = {Burt, Austin},
    number = {1},
    pages = {1--8},
    volume = {49},
    keywords = {-fitness variation}
}

@article{Berard2012,
    title = {{Evolution of gene neighborhoods within reconciled phylogenies}},
    year = {2012},
    journal = {Bioinformatics},
    author = {B{\'{e}}rard, Sèverine and Gallien, Coralie and Boussau, Bastien and Sz{\"{o}}ll{\H{o}}si, Gergely J. and Daubin, Vincent and Tannier, Eric},
    number = {18},
    month = {9},
    pages = {i382-i388},
    volume = {28},
    url = {https://academic.oup.com/bioinformatics/article-lookup/doi/10.1093/bioinformatics/bts374},
    doi = {10.1093/bioinformatics/bts374},
    issn = {1460-2059},
    pmid = {22962456}
}

@article{Butler2009,
    title = {{Evolution of pathogenicity and sexual reproduction in eight Candida genomes}},
    year = {2009},
    journal = {Nature},
    author = {Butler, Geraldine and Rasmussen, Matthew D. and Lin, Michael F. and Santos, Manuel A. S. and Sakthikumar, Sharadha and Munro, Carol A. and Rheinbay, Esther and Grabherr, Manfred and Forche, Anja and Reedy, Jennifer L. and Agrafioti, Ino and Arnaud, Martha B. and Bates, Steven and Brown, Alistair J. P. and Brunke, Sascha and Costanzo, Maria C. and Fitzpatrick, David A. and de Groot, Piet W. J. and Harris, David and Hoyer, Lois L. and Hube, Bernhard and Klis, Frans M. and Kodira, Chinnappa and Lennard, Nicola and Logue, Mary E. and Martin, Ronny and Neiman, Aaron M. and Nikolaou, Elissavet and Quail, Michael A. and Quinn, Janet and Santos, Maria C. and Schmitzberger, Florian F. and Sherlock, Gavin and Shah, Prachi and Silverstein, Kevin A. T. and Skrzypek, Marek S. and Soll, David and Staggs, Rodney and Stansfield, Ian and Stumpf, Michael P. H. and Sudbery, Peter E. and Srikantha, Thyagarajan and Zeng, Qiandong and Berman, Judith and Berriman, Matthew and Heitman, Joseph and Gow, Neil A. R. and Lorenz, Michael C. and Birren, Bruce W. and Kellis, Manolis and Cuomo, Christina A.},
    number = {7247},
    month = {6},
    pages = {657--662},
    volume = {459},
    publisher = {Nature Publishing Group},
    url = {http://www.nature.com/articles/nature08064},
    doi = {10.1038/nature08064},
    issn = {0028-0836}
}

@incollection{JC,
    title = {{Evolution of protein molecules}},
    year = {1969},
    booktitle = {Mammalian protein metabolism, Vol. III (1969), pp. 21-132},
    author = {Jukes, T H and Cantor, C R},
    pages = {21--132},
    volume = {III}
}

@article{Yates2012,
    title = {{Evolution of the cancer genome}},
    year = {2012},
    journal = {Nature Reviews Genetics},
    author = {Yates, Lucy R and Campbell, Peter J},
    number = {11},
    month = {10},
    pages = {795--806},
    volume = {13},
    url = {http://www.nature.com/doifinder/10.1038/nrg3317},
    isbn = {1573421812341},
    doi = {10.1038/nrg3317},
    issn = {1471-0056}
}

@article{Gee2003,
    title = {{Evolution: ending incongruence}},
    year = {2003},
    journal = {Nature},
    author = {Gee, Henry},
    number = {6960},
    pages = {782},
    volume = {425},
    publisher = {Nature Publishing Group},
    issn = {1476-4687}
}

@article{Pybus2009,
    title = {{Evolutionary analysis of the dynamics of viral infectious disease}},
    year = {2009},
    journal = {Nature Reviews Genetics},
    author = {Pybus, Oliver G and Rambaut, Andrew},
    number = {8},
    month = {8},
    pages = {540--550},
    volume = {10},
    url = {http://www.ncbi.nlm.nih.gov/pubmed/19564871 http://www.nature.com/doifinder/10.1038/nrg2583},
    isbn = {1471-0056},
    doi = {10.1038/nrg2583},
    issn = {1471-0056},
    pmid = {19564871},
    arxivId = {NIHMS150003},
    keywords = {Animals, Communicable Diseases, Communicable Diseases: genetics, Evolution, Humans, Molecular, RNA Viruses, RNA Viruses: genetics, Virus Diseases, Virus Diseases: genetics}
}

@article{Of1974,
    title = {{Evolutionary Distances *}},
    year = {1974},
    author = {Of, Computation and Distances, Evolutionary},
    number = {4},
    pages = {787--793},
    volume = {26},
    isbn = {1471210510},
    doi = {10.1186/1471-2105-10-423},
    issn = {15682684}
}

@article{PIP,
    title = {{Evolutionary inference via the Poisson Indel Process.}},
    year = {2013},
    journal = {Proceedings of the National Academy of Sciences},
    author = {Bouchard-C{\^{o}}t{\'{e}}, Alexandre and Jordan, Michael I},
    number = {4},
    pages = {1160--6},
    volume = {110},
    url = {http://www.pubmedcentral.nih.gov/articlerender.fcgi?artid=3557041&tool=pmcentrez&rendertype=abstract},
    doi = {10.1073/pnas.1220450110},
    issn = {1091-6490},
    pmid = {23275296},
    arxivId = {arXiv:1207.6327v2},
    keywords = {Bayes Theorem, Biostatistics, Evolution, Genetic, INDEL Mutation, Likelihood Functions, Markov Chains, Models, Molecular, Phylogeny, Poisson Distribution, Sequence Alignment, Sequence Alignment: statistics {\&} numerical data, Statistical}
}

@article{Gandara2017,
    title = {{Evolutionary origin and function of NOX4-art, an arthropod specific NADPH oxidase}},
    year = {2017},
    journal = {BMC Evolutionary Biology},
    author = {Gandara, Ana Caroline Paiva and Torres, André and Bahia, Ana Cristina and Oliveira, Pedro L. and Schama, Renata},
    number = {1},
    month = {12},
    pages = {92},
    volume = {17},
    publisher = {BMC Evolutionary Biology},
    url = {http://bmcevolbiol.biomedcentral.com/articles/10.1186/s12862-017-0940-0},
    isbn = {1471-2148 (Electronic) 1471-2148 (Linking)},
    doi = {10.1186/s12862-017-0940-0},
    issn = {1471-2148},
    pmid = {28356077},
    keywords = {Arthropods, Gene family, Gene loss, NADPH oxidase, ROS, Reactive oxygen species}
}

@article{Nakhleh2011,
    title = {{Evolutionary Phylogenetic Networks: Models and Issues}},
    year = {2011},
    journal = {Networks},
    author = {Nakhleh, Luay},
    pages = {125--158},
    url = {http://www.springerlink.com/index/10.1007/978-0-387-09760-2},
    isbn = {978-0-387-09759-6},
    doi = {10.1007/978-0-387-09760-2}
}

@article{Felsenstein1981,
    title = {{Evolutionary trees from DNA sequences: A maximum likelihood approach}},
    year = {1981},
    journal = {Journal of Molecular Evolution},
    author = {Felsenstein, Joseph},
    number = {6},
    month = {11},
    pages = {368--376},
    volume = {17},
    url = {http://link.springer.com/10.1007/BF01734359},
    isbn = {0022-2844 (Print){\textbackslash}r0022-2844 (Linking)},
    doi = {10.1007/BF01734359},
    issn = {0022-2844},
    pmid = {7288891},
    keywords = {DNA sequences, Estimation, Evolution, Maximum likelihood, Parsimony, Phylogeny}
}

@article{Amato2018,
    title = {{Evolutionary trends in host physiology outweigh dietary niche in structuring primate gut microbiomes}},
    year = {2018},
    journal = {The ISME Journal},
    author = {Amato, Katherine R. and G. Sanders, Jon and Song, Se Jin and Nute, Michael and Metcalf, Jessica L. and Thompson, Luke R. and Morton, James T. and Amir, Amnon and J. McKenzie, Valerie and Humphrey, Gregory and Gogul, Grant and Gaffney, James and L. Baden, Andrea and A.O. Britton, Gillian and P. Cuozzo, Frank and Di Fiore, Anthony and J. Dominy, Nathaniel and L. Goldberg, Tony and Gomez, Andres and Kowalewski, Martin M. and J. Lewis, Rebecca and Link, Andres and L. Sauther, Michelle and Tecot, Stacey and A. White, Bryan and E. Nelson, Karen and M. Stumpf, Rebecca and Knight, Rob and R. Leigh, Steven},
    month = {7},
    url = {http://www.nature.com/articles/s41396-018-0175-0},
    isbn = {1751-7370 (Electronic) 1751-7362 (Linking)},
    doi = {10.1038/s41396-018-0175-0},
    issn = {1751-7362},
    pmid = {29995839}
}

@misc{evolver,
    title = {{Evolver}},
    year = {2017},
    booktitle = {http://www.drive5.com/evolver/},
    author = {Edgar, Robert C. and Asimenos, George and Batzoglou, Serafim and Sidow, Arend},
    url = {http://www.drive5.com/evolver/}
}

@article{CHANG2013,
    title = {{Exact solutions for species tree inference from discordant gene trees}},
    year = {2013},
    journal = {Journal of Bioinformatics and Computational Biology},
    author = {CHANG, WEN-CHIEH and G{\'{O}}RECKI, PAWEŁ and EULENSTEIN, OLIVER},
    number = {05},
    month = {10},
    pages = {1342005},
    volume = {11},
    url = {http://www.worldscientific.com/doi/abs/10.1142/S0219720013420055},
    doi = {10.1142/S0219720013420055},
    issn = {0219-7200}
}

@article{Kozlov2015,
    title = {{ExaML version 3: a tool for phylogenomic analyses on supercomputers}},
    year = {2015},
    journal = {Bioinformatics},
    author = {Kozlov, Alexey M. and Aberer, Andre J. and Stamatakis, Alexandros},
    number = {15},
    month = {8},
    pages = {2577--2579},
    volume = {31},
    url = {https://academic.oup.com/bioinformatics/article-lookup/doi/10.1093/bioinformatics/btv184 http://bioinformatics.oxfordjournals.org/cgi/doi/10.1093/bioinformatics/btv184},
    doi = {10.1093/bioinformatics/btv184},
    issn = {1367-4803},
    pmid = {25819675}
}

@article{Tian2017,
    title = {{Expected pairwise congruence among gene trees under the coalescent model}},
    year = {2017},
    journal = {Molecular Phylogenetics and Evolution},
    author = {Tian, Yuan and Kubatko, Laura S.},
    month = {1},
    pages = {144--150},
    volume = {106},
    publisher = {Elsevier Inc.},
    url = {http://dx.doi.org/10.1016/j.ympev.2016.09.023 http://linkinghub.elsevier.com/retrieve/pii/S1055790316302573},
    isbn = {1095-9513 (Electronic){\textbackslash}r1055-7903 (Linking)},
    doi = {10.1016/j.ympev.2016.09.023},
    issn = {10557903},
    pmid = {27693467},
    keywords = {Coalescent, Comparative methods, Gene tree, Incomplete lineage sorting, Incongruence, Mapping traits, RF distance, Species tree}
}

@article{Hillis1992,
    title = {{Experimental phylogenetics: generation of a known phylogeny.}},
    year = {1992},
    journal = {Science},
    author = {Hillis, David M and Bull, J. J. and White, M E and Badgett, M R and Molineux, I J},
    number = {5044},
    pages = {589--592},
    volume = {255},
    isbn = {0036-8075{\textbackslash}r1095-9203},
    doi = {10.1126/science.1736360},
    issn = {0036-8075},
    pmid = {1736360}
}

@article{Albanese2015,
    title = {{Explaining Diversity in Metagenomic Datasets by Phylogenetic-Based Feature Weighting}},
    year = {2015},
    journal = {PLOS Computational Biology},
    author = {Albanese, Davide and De Filippo, Carlotta and Cavalieri, Duccio and Donati, Claudio},
    editor = {Brem, Rachel},
    number = {3},
    month = {3},
    pages = {e1004186},
    volume = {11},
    url = {http://dx.plos.org/10.1371/journal.pcbi.1004186},
    doi = {10.1371/journal.pcbi.1004186},
    issn = {1553-7358},
    pmid = {25815895}
}

@article{Lee2012,
    title = {{Exploiting temporal network structures of human interaction to effectively immunize populations.}},
    year = {2012},
    journal = {PloS one},
    author = {Lee, Sungmin and Rocha, Luis E C and Liljeros, Fredrik and Holme, Petter},
    number = {5},
    pages = {e36439},
    volume = {7},
    url = {http://journals.plos.org/plosone/article?id=10.1371/journal.pone.0036439#pone-0036439-g006},
    isbn = {1932-6203},
    doi = {10.1371/journal.pone.0036439},
    issn = {1932-6203},
    pmid = {22586472},
    arxivId = {1011.3928},
    keywords = {Communicable Disease Control, Communicable Diseases, Communicable Diseases: therapy, Computer Simulation, Disease Outbreaks, Humans, Immunization, Models, Theoretical, Social Support}
}

@article{Cantarel2006,
    title = {{Exploring the relationship between sequence similarity and accurate phylogenetic trees}},
    year = {2006},
    journal = {Molecular Biology and Evolution},
    author = {Cantarel, Brandi L. and Morrison, Hilary G and Pearson, William},
    number = {11},
    pages = {2090--2100},
    volume = {23},
    isbn = {0737-4038 (Print){\textbackslash}r0737-4038 (Linking)},
    doi = {10.1093/molbev/msl080},
    issn = {07374038},
    pmid = {16891377},
    keywords = {Accuracy, Phylogenetic analysis, Sequence similarity, Simulation}
}

@article{Stenz2015,
    title = {{Exploring Tree-Like and Non-Tree-Like Patterns Using Genome Sequences: An Example Using the Inbreeding Plant Species <i>Arabidopsis thaliana</i> (L.) Heynh}},
    year = {2015},
    journal = {Systematic Biology},
    author = {Stenz, Noah W. M. and Larget, Bret R and Baum, David A and An{\'{e}}, Cécile},
    number = {5},
    pages = {809--823},
    volume = {64},
    url = {http://sysbio.oxfordjournals.org/lookup/doi/10.1093/sysbio/syv039},
    doi = {10.1093/sysbio/syv039},
    issn = {1063-5157}
}

@article{Feduccia1995,
    title = {{Explosive evolution in tertiary birds and mammals.}},
    year = {1995},
    journal = {Science},
    author = {Feduccia, Alan},
    number = {5198},
    pages = {637--638},
    volume = {267},
    isbn = {0036-8075},
    doi = {10.1126/science.267.5198.637},
    issn = {0036-8075},
    pmid = {17745839}
}

@article{Johnson2000,
    title = {{Extended virulence genotypes of Escherichia coli strains from patients with urosepsis in relation to phylogeny and host compromise.}},
    year = {2000},
    journal = {The Journal of infectious diseases},
    author = {Johnson, J. R. and and Stell, A. L.},
    number = {1},
    pages = {261--72},
    volume = {181},
    url = {http://www.ncbi.nlm.nih.gov/pubmed/10608775},
    isbn = {0022-1899 (Print){\textbackslash}r0022-1899 (Linking)},
    doi = {10.1086/315217},
    issn = {0022-1899},
    pmid = {10608775},
    keywords = {Bacteremia, Bacteremia: microbiology, Bacterial, DNA Primers, Escherichia coli, Escherichia coli Infections, Escherichia coli Infections: microbiology, Escherichia coli: classification, Escherichia coli: genetics, Escherichia coli: pathogenicity, Genes, Genotype, Humans, Phylogeny, Polymerase Chain Reaction, Polymerase Chain Reaction: methods, Urinary Tract Infections, Urinary Tract Infections: microbiology, Virulence, Virulence: genetics, Washington}
}

@article{Welch2002,
    title = {{Extensive mosaic structure revealed by the complete genome sequence of uropathogenic Escherichia coli}},
    year = {2002},
    journal = {Proceedings of the National Academy of Sciences},
    author = {Welch, R A and Burland, V and Plunkett, GIII and Redford, P and Roesch, P and Rasko, D and Buckles, E L and Liou, S-R and Boutin, A and Hackett, Shannon J},
    number = {26},
    pages = {17020--17024},
    volume = {99},
    publisher = {National Acad Sciences},
    issn = {0027-8424}
}

@article{Moulin-Schouleur2007,
    title = {{Extraintestinal pathogenic Escherichia coli strains of avian and human origin: link between phylogenetic relationships and common virulence patterns.}},
    year = {2007},
    journal = {Journal of clinical microbiology},
    author = {Moulin-Schouleur, Maryvonne and R{\'{e}}p{\'{e}}rant, Maryline and Laurent, Sylvie and Br{\'{e}}e, Annie and Mignon-Grasteau, Sandrine and Germon, Pierre and Rasschaert, Denis and Schouler, Catherine},
    number = {10},
    month = {10},
    pages = {3366--76},
    volume = {45},
    url = {http://www.ncbi.nlm.nih.gov/pubmed/17652485 http://www.pubmedcentral.nih.gov/articlerender.fcgi?artid=PMC2045314},
    isbn = {0095-1137},
    doi = {10.1128/JCM.00037-07},
    issn = {0095-1137},
    pmid = {17652485}
}

@article{Yang2011,
    title = {{Fast and accurate methods for phylogenomic analyses}},
    year = {2011},
    journal = {BMC Bioinformatics},
    author = {Yang, Jimmy and Warnow, Tandy},
    number = {Suppl 9},
    pages = {S4},
    volume = {12},
    publisher = {BioMed Central Ltd},
    url = {http://www.biomedcentral.com/1471-2105/12/S9/S4},
    doi = {10.1186/1471-2105-12-S9-S4},
    issn = {1471-2105}
}

@article{Desper2002,
    title = {{Fast and accurate phylogeny reconstruction algorithms based on the minimum-evolution principle.}},
    year = {2002},
    journal = {Journal of computational biology},
    author = {Desper, Richard and Gascuel, Olivier},
    number = {5},
    month = {10},
    pages = {687--705},
    volume = {9},
    publisher = {Mary Ann Liebert, Inc.},
    url = {http://www.liebertonline.com/doi/abs/10.1089/106652702761034136 http://www.liebertpub.com/doi/10.1089/106652702761034136 http://www.ncbi.nlm.nih.gov/pubmed/12487758},
    isbn = {1066-5277},
    doi = {10.1089/106652702761034136},
    issn = {1066-5277},
    pmid = {12487758}
}

@article{Leimeister2017,
    title = {{Fast and accurate phylogeny reconstruction using filtered spaced-word matches.}},
    year = {2017},
    journal = {Bioinformatics},
    author = {Leimeister, Chris-André and Sohrabi-Jahromi, Salma and Morgenstern, Burkhard},
    number = {7},
    month = {1},
    pages = {971--979},
    volume = {33},
    url = {https://academic.oup.com/bioinformatics/article-lookup/doi/10.1093/bioinformatics/btw776 http://www.ncbi.nlm.nih.gov/pubmed/28073754 http://www.pubmedcentral.nih.gov/articlerender.fcgi?artid=PMC5409309},
    doi = {10.1093/bioinformatics/btw776},
    issn = {1367-4811},
    pmid = {28073754}
}

@article{DeGiorgio2010,
    title = {{Fast and consistent estimation of species trees using supermatrix rooted triples.}},
    year = {2010},
    journal = {Molecular Biology and Evolution},
    author = {DeGiorgio, Michael and Degnan, James H.},
    number = {3},
    month = {3},
    pages = {552--569},
    volume = {27},
    url = {http://www.pubmedcentral.nih.gov/articlerender.fcgi?artid=2877557&tool=pmcentr ez&rendertype=abstract http://www.pubmedcentral.nih.gov/articlerender.fcgi?artid=2877557&tool=pmcentrez&rendertype=abstract},
    doi = {10.1093/molbev/msp250},
    issn = {1537-1719},
    pmid = {19833741},
    keywords = {Algorithms, Bayes Theorem, Computational Biology, Computational Biology: methods, Computer Simulation, Fungal, Genes, Genetic, Models, Phylogeny, Sequence Alignment, Sequence Alignment: methods, Species Specificity, Yeasts, Yeasts: genetics}
}

@article{localpp-sm,
    title = {{Fast Coalescent-Based Computation of Local Branch Support from Quartet Frequencies}},
    year = {2016},
    journal = {Molecular Biology and Evolution},
    author = {Sayyari, Erfan and Mirarab, Siavash},
    number = {7},
    month = {7},
    pages = {1654--1668},
    volume = {33},
    url = {https://academic.oup.com/mbe/article-lookup/doi/10.1093/molbev/msw079},
    isbn = {1537-1719 (Electronic){\textbackslash}r0737-4038 (Linking)},
    doi = {10.1093/molbev/msw079},
    issn = {0737-4038},
    pmid = {27189547},
    arxivId = {1601.07019},
    keywords = {ASTRAL, Incomplete lineage sorting, astral, branch length estimation., incomplete lineage sorting, local support, multi-species coalescent, posterior probability, quartet-based methods}
}

@misc{Langmead2012a,
    title = {{Fast gapped-read alignment with Bowtie 2}},
    year = {2012},
    booktitle = {Nature Methods},
    author = {Langmead, Ben and Salzberg, Steven L.},
    pages = {357--359},
    volume = {9},
    isbn = {1548-7105 (Electronic){\textbackslash}r1548-7091 (Linking)},
    doi = {10.1038/nmeth.1923},
    issn = {1548-7091},
    pmid = {22388286},
    arxivId = {{\#}14603}
}

@inproceedings{Lai2017,
    title = {{Fast heuristics for resolving weakly supported branches using duplication, transfers, and losses}},
    year = {2017},
    booktitle = {RECOMB International Workshop on Comparative Genomics},
    author = {Lai, Han and Stolzer, Maureen and Durand, Dannie},
    pages = {298--320},
    publisher = {Springer}
}

@article{Elias2009,
    title = {{Fast neighbor joining}},
    year = {2009},
    journal = {Theoretical Computer Science},
    author = {Elias, Isaac and Lagergren, Jens},
    number = {21-23},
    pages = {1993--2000},
    volume = {410},
    isbn = {978-3-540-27580-0},
    doi = {10.1016/j.tcs.2008.12.040},
    issn = {03043975},
    keywords = {Fast neighbor joining, Nearly additive, Neighbor joining, Pairwise string distance, Phylogeny}
}

@article{phyd,
    title = {{Fast NJ-like algorithms to deal with incomplete distance matrices.}},
    year = {2008},
    journal = {BMC bioinformatics},
    author = {Criscuolo, Alexis and Gascuel, Olivier},
    number = {1},
    pages = {166},
    volume = {9},
    url = {http://www.biomedcentral.com/1471-2105/9/166%5Cnhttp://www.ncbi.nlm.nih.gov/pubmed/18366787%5Cnhttp://www.pubmedcentral.nih.gov/articlerender.fcgi?artid=PMC2335114},
    isbn = {1471-2105},
    doi = {10.1186/1471-2105-9-166},
    issn = {1471-2105},
    pmid = {18366787},
    keywords = {Algorithms, Base Sequence, Chromosome Mapping, Chromosome Mapping: methods, DNA, DNA: genetics, DNA: methods, Linkage Disequilibrium, Linkage Disequilibrium: genetics, Molecular Sequence Data, Phylogeny, Sequence Alignment, Sequence Alignment: methods, Sequence Analysis}
}

@article{Solomon2016,
    title = {{Fast search of thousands of short-read sequencing experiments}},
    year = {2016},
    journal = {Nature Biotechnology},
    author = {Solomon, Brad and Kingsford, Carl},
    number = {3},
    month = {3},
    pages = {300--302},
    volume = {34},
    url = {http://www.nature.com/articles/nbt.3442},
    doi = {10.1038/nbt.3442},
    issn = {1087-0156}
}

@article{Wood2011,
    title = {{Fast stable restricted maximum likelihood and marginal likelihood estimation of semiparametric generalized linear models}},
    year = {2011},
    journal = {Journal of the Royal Statistical Society: Series B (Statistical Methodology)},
    author = {Wood, Simon N},
    number = {1},
    pages = {3--36},
    volume = {73},
    publisher = {Wiley Online Library},
    issn = {1467-9868}
}

@article{Bradley2009,
    title = {{Fast statistical alignment}},
    year = {2009},
    journal = {PLoS Computational Biology},
    author = {Bradley, Robert K. and Roberts, Adam and Smoot, Michael and Juvekar, Sudeep and Do, Jaeyoung and Dewey, Colin N and Holmes, Ian and Pachter, Lior},
    number = {5},
    volume = {5},
    isbn = {1553-7358 (Electronic){\textbackslash}n1553-734X (Linking)},
    doi = {10.1371/journal.pcbi.1000392},
    issn = {1553734X},
    pmid = {19478997}
}

@article{Hamady2010a,
    title = {{Fast UniFrac: facilitating high-throughput phylogenetic analyses of microbial communities including analysis of pyrosequencing and PhyloChip data}},
    year = {2010},
    journal = {The ISME journal},
    author = {Hamady, Micah and Lozupone, Catherine and Knight, Rob},
    number = {1},
    pages = {17--27},
    volume = {4},
    publisher = {Nature Publishing Group},
    issn = {1751-7362}
}

@article{fastme2,
    title = {{FastME 2.0: A comprehensive, accurate, and fast distance-based phylogeny inference program}},
    year = {2015},
    journal = {Molecular Biology and Evolution},
    author = {Lefort, Vincent and Desper, Richard and Gascuel, Olivier},
    number = {10},
    pages = {2798--2800},
    volume = {32},
    url = {http://mbe.oxfordjournals.org/lookup/doi/10.1093/molbev/msv150},
    isbn = {1537-1719 (Electronic){\textbackslash}r0737-4038 (Linking)},
    doi = {10.1093/molbev/msv150},
    issn = {15371719},
    pmid = {1000208093},
    keywords = {(balanced) minimum evolution, NNI and SPR topological moves, distance-based, fast algorithms, phylogeny inference}
}

@article{fastMulRFS,
    title = {{FastMulRFS : Statistically consistent polynomial time species tree estimation under gene duplication}},
    year = {2019},
    journal = {bioRxiv},
    author = {Molloy, Erin K and Warnow, Tandy},
    pages = {835553},
    doi = {10.1101/835553},
    keywords = {10, 1101, 2019, 835553, biorxiv preprint first posted, doi, dx, fastrfs, gene duplication and loss, http, mulrf, of illinois at urbana-champaign, online nov, org, species tree, statistical consis-, supported by the university, tency, the copyright holder for, this preprint}
}

@article{fastRFS,
    title = {{FastRFS: fast and accurate Robinson-Foulds Supertrees using constrained exact optimization}},
    year = {2017},
    journal = {Bioinformatics},
    author = {Vachaspati, Pranjal and Warnow, Tandy},
    number = {5},
    month = {9},
    pages = {631–639},
    volume = {33},
    url = {https://academic.oup.com/bioinformatics/article-lookup/doi/10.1093/bioinformatics/btw600},
    doi = {10.1093/bioinformatics/btw600},
    issn = {1367-4803}
}

@article{fastsp,
    title = {{FastSP: linear time calculation of alignment accuracy.}},
    year = {2011},
    journal = {Bioinformatics},
    author = {Mirarab, Siavash and Warnow, Tandy},
    number = {23},
    pages = {3250--8},
    volume = {27},
    url = {http://www.ncbi.nlm.nih.gov/pubmed/21984754},
    isbn = {1367-4811; 1367-4803},
    doi = {10.1093/bioinformatics/btr553},
    issn = {1367-4811},
    pmid = {21984754},
    keywords = {Algorithms, Base Sequence, Proteins, Proteins: chemistry, Proteins: genetics, Sequence Alignment, Sequence Alignment: methods, Software}
}

@article{Price10Plos,
    title = {{FastTree 2 – Approximately Maximum-Likelihood Trees for Large Alignments}},
    year = {2010},
    journal = {PLoS ONE},
    author = {Price, Morgan N. and Dehal, Paramvir S. and Arkin, Adam P.},
    number = {3},
    month = {3},
    volume = {5},
    publisher = {Public Library of Science},
    doi = {10.1371/journal.pone.0009490}
}

@article{fasttree-2,
    title = {{FastTree-2 – Approximately Maximum-Likelihood Trees for Large Alignments}},
    year = {2010},
    journal = {PLoS ONE},
    author = {Price, Morgan N. and Dehal, Paramvir S. and Arkin, Adam P.},
    number = {3},
    month = {3},
    pages = {e9490},
    volume = {5},
    publisher = {Public Library of Science},
    url = {http://www.pubmedcentral.nih.gov/articlerender.fcgi?artid=2835736&tool=pmcentrez&rendertype=abstract},
    doi = {10.1371/journal.pone.0009490},
    issn = {1932-6203},
    pmid = {20224823},
    keywords = {16S, 16S: genetics, Algorithms, Animals, Computers, Data Interpretation, Databases, Genetic, Genetic Techniques, Humans, Likelihood Functions, Models, Phylogeny, Protein, RNA, Ribosomal, Sequence Alignment, Sequence Alignment: methods, Software, Statistical}
}

@article{Price09,
    title = {{FastTree: Computing Large Minimum-Evolution Trees with Profiles instead of a Distance Matrix}},
    year = {2009},
    journal = {Molecular Biology and Evolution},
    author = {Price, Morgan N. and Dehal, Paramvir S. and Arkin, Adam P.},
    number = {7},
    month = {1},
    pages = {1641--1650},
    volume = {26},
    url = {http://mbe.oxfordjournals.org/content/26/7/1641.abstract http://mbe.oxfordjournals.org/content/26/7/1641.full.pdf http://mbe.oxfordjournals.org/cgi/content/abstract/26/7/1641?etoc},
    doi = {10.1093/molbev/msp077},
    issn = {1537-1719},
    pmid = {19377059}
}

@article{Moshiri2018,
    title = {{FAVITES: simultaneous simulation of transmission networks, phylogenetic trees and sequences}},
    year = {2019},
    journal = {Bioinformatics},
    author = {Moshiri, Niema and Ragonnet-Cronin, Manon and Wertheim, Joel O and Mirarab, Siavash},
    editor = {Schwartz, Russell},
    number = {11},
    month = {6},
    pages = {1852--1861},
    volume = {35},
    url = {https://academic.oup.com/bioinformatics/advance-article/doi/10.1093/bioinformatics/bty921/5161084 https://academic.oup.com/bioinformatics/article/35/11/1852/5161084},
    doi = {10.1093/bioinformatics/bty921},
    issn = {1367-4803},
    pmid = {30395173}
}

@article{Li2018,
    title = {{Fern genomes elucidate land plant evolution and cyanobacterial symbioses}},
    year = {2018},
    journal = {Nature Plants},
    author = {Li, Fay-Wei and Brouwer, Paul and Carretero-Paulet, Lorenzo and Cheng, Shifeng and de Vries, Jan and Delaux, Pierre-Marc and Eily, Ariana and Koppers, Nils and Kuo, Li-Yaung and Li, Zheng and Simenc, Mathew and Small, Ian and Wafula, Eric and Angarita, Stephany and Barker, Michael S. and Br{\"{a}}utigam, Andrea and DePamphilis, Claude and Gould, Sven and Hosmani, Prashant S. and Huang, Yao-Moan and Huettel, Bruno and Kato, Yoichiro and Liu, Xin and Maere, Steven and McDowell, Rose and Mueller, Lukas A. and Nierop, Klaas G. J. and Rensing, Stefan A. and Robison, Tanner and Rothfels, Carl J. and Sigel, Erin M. and Song, Yue and Timilsena, Prakash R. and Van de Peer, Yves and Wang, Hongli and Wilhelmsson, Per K. I. and Wolf, Paul G. and Xu, Xun and Der, Joshua P. and Schluepmann, Henriette and Wong, Gane K.S. and Pryer, Kathleen M.},
    number = {7},
    month = {7},
    pages = {460--472},
    volume = {4},
    url = {http://www.nature.com/articles/s41477-018-0188-8},
    doi = {10.1038/s41477-018-0188-8},
    issn = {2055-0278},
    pmid = {29967517}
}

@article{Cliften2003,
    title = {{Finding functional features in Saccharomyces genomes by phylogenetic footprinting}},
    year = {2003},
    journal = {science},
    author = {Cliften, Paul and Sudarsanam, Priya and Desikan, Ashwin and Fulton, Lucinda and Fulton, Bob and Majors, John and Waterston, Robert and Cohen, Barak A and Johnston, Mark},
    number = {5629},
    pages = {71--76},
    volume = {301},
    publisher = {American Association for the Advancement of Science},
    issn = {0036-8075}
}

@article{Goodman1979,
    title = {{Fitting the Gene Lineage into its Species Lineage, a Parsimony Strategy Illustrated by Cladograms Constructed from Globin Sequences}},
    year = {1979},
    journal = {Systematic Biology},
    author = {Goodman, Morris and Czelusniak, John and Moore, G. William and Romero-Herrera, A. E. and Matsuda, Genji},
    number = {2},
    month = {6},
    pages = {132--163},
    volume = {28},
    url = {https://academic.oup.com/sysbio/article-lookup/doi/10.1093/sysbio/28.2.132},
    isbn = {00397989},
    doi = {10.1093/sysbio/28.2.132},
    issn = {1063-5157}
}

@book{Knight2015,
    title = {{Follow Your Gut: The Enormous Impact of Tiny Microbes}},
    year = {2015},
    author = {Knight, Rob},
    publisher = {Simon and Schuster},
    isbn = {1476784752}
}

@article{Rabiee2020,
    title = {{Forcing external constraints on tree inference using ASTRAL}},
    year = {2020},
    journal = {BMC Genomics},
    author = {Rabiee, Maryam and Mirarab, Siavash},
    number = {S2},
    month = {4},
    pages = {218},
    volume = {21},
    publisher = {BMC Genomics},
    url = {http://dx.doi.org/10.1186/s12864-020-6607-z https://bmcgenomics.biomedcentral.com/articles/10.1186/s12864-020-6607-z},
    doi = {10.1186/s12864-020-6607-z},
    issn = {1471-2164},
    keywords = {ASTRAL, Constrained tree search, RF distance, Tree completion, astral, constrained tree search, rf distance, tree completion}
}

@article{Sansom2013,
    title = {{Fossilization causes organisms to appear erroneously primitive by distorting evolutionary trees.}},
    year = {2013},
    journal = {Scientific reports},
    author = {Sansom, Robert S and Wills, Matthew a},
    month = {1},
    pages = {2545},
    volume = {3},
    url = {http://www.pubmedcentral.nih.gov/articlerender.fcgi?artid=3756334&tool=pmcentrez&rendertype=abstract},
    doi = {10.1038/srep02545},
    issn = {2045-2322},
    pmid = {23985991}
}

@article{insects,
    title = {{Fragmentary Gene Sequences Negatively Impact Gene Tree and Species Tree Reconstruction}},
    year = {2017},
    journal = {Molecular Biology and Evolution},
    author = {Sayyari, Erfan and Whitfield, James B and Mirarab, Siavash},
    number = {12},
    month = {12},
    pages = {3279--3291},
    volume = {34},
    url = {http://dx.doi.org/10.1093/molbev/msx261 http://academic.oup.com/mbe/article/doi/10.1093/molbev/msx261/4344836/Fragmentary-gene-sequences-negatively-impact-gene https://academic.oup.com/mbe/article/doi/10.1093/molbev/msx261/4344836/Fragmentary-gene-sequenc},
    doi = {10.1093/molbev/msx261},
    issn = {0737-4038}
}

@article{Thorne1992,
    title = {{Freeing phylogenies from artifacts of alignment.}},
    year = {1992},
    journal = {Molecular biology and evolution},
    author = {Thorne, J L and Kishino, H},
    number = {6},
    pages = {1148--62},
    volume = {9},
    url = {http://www.ncbi.nlm.nih.gov/pubmed/1435239},
    isbn = {0737-4038},
    issn = {0737-4038},
    pmid = {1435239},
    keywords = {Base Sequence, Genes, Plant, Likelihood Functions, Molecular Sequence Data, Phylogeny, Ribulose-Bisphosphate Carboxylase, Ribulose-Bisphosphate Carboxylase: genetics, Sequence Alignment, Sequence Alignment: methods, Sequence Analysis, DNA, Sequence Analysis, DNA: methods}
}

@misc{Redd2013,
    title = {{Frequency and implications of HIV superinfection}},
    year = {2013},
    booktitle = {The Lancet Infectious Diseases},
    author = {Redd, Andrew D. and Quinn, Thomas C. and Tobian, Aaron A R},
    number = {7},
    pages = {322--328},
    volume = {13},
    isbn = {1474-4457 (Electronic){\textbackslash}r1473-3099 (Linking)},
    doi = {10.1016/S1473-3099(13)70066-5},
    issn = {14733099},
    pmid = {23726798},
    arxivId = {NIHMS150003},
    keywords = {antiretroviral, double infection, dual infection, hiv, hiv clinical care, hiv pathogenesis, hiv-1, next generation sequencing, re-infection, reinfection, superinfection}
}

@article{Ruhfel2014,
    title = {{From algae to angiosperms - inferring the phylogeny of green plants (Viridiplantae) from 360 plastid genomes}},
    year = {2014},
    journal = {BMC Evolutionary Biology},
    author = {Ruhfel, Brad R and Gitzendanner, Matthew A. and Soltis, Pamela S and Soltis, Douglas E and Burleigh, J Gordon},
    pages = {23},
    volume = {14},
    isbn = {1471-2148 (Electronic){\textbackslash}n1471-2148 (Linking)},
    doi = {10.1186/1471-2148-14-23},
    issn = {1471-2148},
    pmid = {24533922}
}

@article{Coissac2016a,
    title = {{From barcodes to genomes: extending the concept of DNA barcoding}},
    year = {2016},
    journal = {Molecular Ecology},
    author = {Coissac, Eric and Hollingsworth, Peter M. and Lavergne, Sébastien and Taberlet, Pierre},
    number = {7},
    month = {4},
    pages = {1423--1428},
    volume = {25},
    url = {http://doi.wiley.com/10.1111/mec.13549},
    isbn = {0962-1083},
    doi = {10.1111/mec.13549},
    issn = {09621083},
    pmid = {26821259},
    keywords = {DNA Barcoding, chloroplast DNA, genome skimming, mitochondrial DNA, next-generation DNA sequencing, ribosomal DNA}
}

@article{Page1997,
    title = {{From gene to organismal phylogeny: reconciled trees and the gene tree/species tree problem.}},
    year = {1997},
    journal = {Molecular phylogenetics and evolution},
    author = {Page, Roderic D. M. and Charleston, M A},
    number = {2},
    month = {4},
    pages = {231--240},
    volume = {7},
    url = {http://www.ncbi.nlm.nih.gov/pubmed/9126565},
    isbn = {1055-7903},
    doi = {10.1006/mpev.1996.0390},
    issn = {1055-7903},
    pmid = {9126565},
    keywords = {Animals, Gene Deletion, Genes, Genetic, Humans, Interleukin-1, Interleukin-1: genetics, L-Lactate Dehydrogenase, L-Lactate Dehydrogenase: genetics, Models, Multigene Family, Phylogeny, Sodium-Potassium-Exchanging ATPase, Sodium-Potassium-Exchanging ATPase: genetics, Species Specificity}
}

@article{1ALGORITHM,
    title = {{1 SIMULATION OF SPECIFIC 454 SEQUENCING 2 MEMORY LAYOUT CONSIDERATIONS AND EXPERIMENTAL PARALLELIZATION 4 EXPERIMENTS WITH SIMULATED DATA 3 RAW RESULTS ON THE REMAINING 5 ONE-SIDED ALIGNMENT ALGORITHM}},
    journal = {Framework},
    pages = {1--3},
    isbn = {7349325090420}
}

@misc{1.pdf,
    title = {{1.pdf}}
}

@misc{2.pdf,
    title = {{2.pdf}}
}

@misc{3.pdf,
    title = {{3.pdf}}
}

@misc{4.pdf,
    title = {{4.pdf}}
}

@misc{5.pdf,
    title = {{5.pdf}}
}

@misc{7.pdf,
    title = {{7.pdf}}
}

@article{Hartigan1979AAlgorithm,
    title = {{A K-Means Clustering Algorithm}},
    year = {1979},
    journal = {Applied Statistics},
    author = {Hartigan, J. A. and Wong, M. A.},
    number = {1},
    pages = {100--108},
    volume = {28},
    isbn = {00359254},
    doi = {10.2307/2346830},
    issn = {00359254},
    pmid = {8705250}
}

@article{2008A,
    title = {{A new phylo-HMM paradigm to search for sequences What is at stake ?}},
    year = {2008},
    journal = {Search},
    pages = {1--13}
}

@article{Eastman2011ATrees,
    title = {{A novel comparative method for identifying shifts in the rate of character evolution on trees}},
    year = {2011},
    journal = {{\ldots}},
    author = {Eastman, Jonathan and Alfaro, Michael E and Joyce, Paul},
    url = {http://onlinelibrary.wiley.com/doi/10.1111/j.1558-5646.2011.01401.x/full},
    doi = {10.1111/j.1558-5646.2011.},
    keywords = {bayesian inference, chelonia, comparative methods, primates, rate heterogeneity, reversible-jump mcmc, trait}
}

@article{Uricchio2016AnTrees,
    title = {{An analytical upper bound on the number of loci required for all splits of a species tree to appear in a set of gene trees}},
    year = {2016},
    author = {Uricchio, Lawrence H and Warnow, Tandy and Rosenberg, Noah A},
    number = {Suppl 14},
    volume = {17},
    doi = {10.1186/s12859-016-1266-4},
    keywords = {bipartitions, coalescent, gene trees, species trees}
}

@misc{CitationList,
    title = {{CitationList}}
}

@article{Siepel2004ComputationalExons,
    title = {{Computational Identification of Evolutionarily Conserved Exons}},
    year = {2004},
    journal = {Methods},
    author = {Siepel, Adam and Haussler, David},
    isbn = {1581137559},
    keywords = {gene prediction, phylogenetic hidden markov model}
}

@article{September2009ContinuousProcesses,
    title = {{Continuous Time Markov Processes}},
    year = {2009},
    author = {September, Updated and Silander, Tomi},
    number = {September},
    pages = {1--12}
}

@article{Warnow2001DiscAnalyses,
    title = {{Disc Covering methods improving the accuracy and speed of large-scale phylogenetics analyses}},
    year = {2001},
    author = {Warnow, Tandy}
}

@article{Frost2015EightInference,
    title = {{Eight challenges in phylodynamic inference}},
    year = {2015},
    journal = {Epidemics},
    author = {Frost, Simon D W and Pybus, Oliver G and Gog, Julia R and Viboud, Cecile and Bonhoeffer, Sebastian and Bedford, Trevor},
    pages = {88--92},
    volume = {10},
    publisher = {Elsevier B.V.},
    url = {http://dx.doi.org/10.1016/j.epidem.2014.09.001},
    isbn = {0122376420},
    doi = {10.1016/j.epidem.2014.09.001},
    issn = {1755-4365}
}
@article{Ma2000,
    title = {{From gene trees to species trees}},
    year = {2000},
    journal = {SIAM Journal on Computing},
    author = {Ma, Bin and Li, Ming and Zhang, Louxin},
    number = {3},
    pages = {729--752},
    volume = {30},
    publisher = {SIAM},
    issn = {0097-5397}
}

@article{Besnard2014,
    title = {{From museums to genomics: Old herbarium specimens shed light on a C3 to C4 transition}},
    year = {2014},
    journal = {Journal of Experimental Botany},
    author = {Besnard, Guillaume and Christin, Pascal Antoine and Mal{\'{e}}, Pierre Jean G and Lhuillier, Emeline and Lauzeral, Christine and Coissac, Eric and Vorontsova, Maria S.},
    number = {22},
    pages = {6711--6721},
    volume = {65},
    isbn = {0022-0957},
    doi = {10.1093/jxb/eru395},
    issn = {14602431},
    pmid = {25258360},
    keywords = {Aristidoideae, Madagascar, NGS, Poaceae, Sartidia, Stipagrostis, herbarium, plastid genome, ribosomal DNA, single-copy genes}
}

@article{Schmidt-Lebuhn2016,
    title = {{From the desert it came: evolution of the Australian paper daisy genus Leucochrysum (Asteraceae, Gnaphalieae)}},
    year = {2016},
    journal = {Australian Systematic Botany},
    author = {Schmidt-Lebuhn, Alexander N and Smith, Kiarrah J},
    number = {3},
    pages = {176--184},
    volume = {29},
    publisher = {CSIRO},
    issn = {1446-5701}
}

@article{Guindon2013,
    title = {{From trajectories to averages: an improved description of the heterogeneity of substitution rates along lineages.}},
    year = {2013},
    journal = {Systematic biology},
    author = {Guindon, Stéphane},
    number = {1},
    month = {1},
    pages = {22--34},
    volume = {62},
    url = {http://www.ncbi.nlm.nih.gov/pubmed/22798331},
    doi = {10.1093/sysbio/sys063},
    issn = {1076-836X},
    pmid = {22798331},
    keywords = {Animals, Butterflies, Butterflies: classification, Butterflies: genetics, Cebidae, Cebidae: classification, Cebidae: genetics, Classification, Classification: methods, Computer Simulation, Genetic Heterogeneity, Genetic Speciation, HIV-1, HIV-1: classification, HIV-1: genetics, Models, Genetic, Reproducibility of Results, Rodentia, Rodentia: classification, Rodentia: genetics, Software}
}

@article{Knowles2012,
    title = {{Full modeling versus summarizing gene-tree uncertainty: Method choice and species-tree accuracy}},
    year = {2012},
    journal = {Molecular Phylogenetics and Evolution},
    author = {Knowles, L Lacey and Lanier, Hayley C. and Klimov, Pavel B. and He, Qixin},
    number = {2},
    month = {11},
    pages = {501--509},
    volume = {65},
    url = {http://www.sciencedirect.com/science/article/pii/S1055790312002618},
    isbn = {1055-7903},
    doi = {10.1016/j.ympev.2012.07.004},
    issn = {1095-9513},
    pmid = {22835380},
    keywords = {Algorithms, Bayes Theorem, Bayesian inference, Coalescence, Computer Simulation, DNA, Gene tree, Genetic, Genetic Variation, Likelihood Functions, Maximum likelihood, Models, Phylogeny, Sequence Analysis, Species tree, Uncertainty}
}

@article{Chang1996,
    title = {{Full reconstruction of Markov models on evolutionary trees: Identiﬁability and consistency}},
    year = {1996},
    journal = {Mathematical Biosciences},
    author = {Chang, Jonathan},
    pages = {51--73},
    volume = {137}
}

@article{Yook2004,
    title = {{Functional and topological characterization of protein interaction networks.}},
    year = {2004},
    journal = {Proteomics},
    author = {Yook, Soon-Hyung and Oltvai, Zoltán N and Barab{\'{a}}si, Albert-László},
    pages = {928--942},
    volume = {4},
    isbn = {1615-9853 (Print){\textbackslash}n1615-9853 (Linking)},
    doi = {10.1002/pmic.200300636},
    issn = {1615-9853},
    pmid = {15048975}
}

@article{Frank2008,
    title = {{Gastrointestinal microbiology enters the metagenomics era.}},
    year = {2008},
    journal = {Current Opinion in Gastroenterology},
    author = {Frank, Daniel N and Pace, Norman R},
    editor = {Ouwehand, Arthur C and Vaughan, Elaine E},
    number = {1},
    pages = {4--10},
    volume = {24},
    publisher = {Taylor {\&} Francis},
    url = {http://www.ncbi.nlm.nih.gov/pubmed/18043225},
    institution = {Department of Molecular, Cellular, and Developmental Biology, University of Colorado, Boulder, Colorado 80309-0347, USA.},
    pmid = {18043225}
}

@article{Saulnier2011,
    title = {{Gastrointestinal Microbiome Signatures of Pediatric Patients With Irritable Bowel Syndrome}},
    year = {2011},
    journal = {Gastroenterology},
    author = {Saulnier, Delphine M. and Riehle, Kevin and Mistretta, Toni–Ann and Diaz, Maria–Alejandra and Mandal, Debasmita and Raza, Sabeen and Weidler, Erica M. and Qin, Xiang and Coarfa, Cristian and Milosavljevic, Aleksandar and Petrosino, Joseph F. and Highlander, Sarah and Gibbs, Richard and Lynch, Susan V. and Shulman, Robert J. and Versalovic, James},
    number = {5},
    month = {11},
    pages = {1782--1791},
    volume = {141},
    url = {https://linkinghub.elsevier.com/retrieve/pii/S001650851100922X},
    isbn = {0016-5085},
    doi = {10.1053/j.gastro.2011.06.072},
    issn = {00165085},
    pmid = {21741921},
    keywords = {16S rRNA, 454 Sequencing, Functional Abdominal Pain, Phylo-Chip}
}

@article{GemSIM,
    title = {{GemSIM: general, error-model based simulator of next-generation sequencing data.}},
    year = {2012},
    journal = {BMC genomics},
    author = {McElroy, Kerensa E and Luciani, Fabio and Thomas, Torsten},
    number = {1},
    pages = {74},
    volume = {13},
    url = {http://bmcgenomics.biomedcentral.com/articles/10.1186/1471-2164-13-74},
    isbn = {1471216414712164},
    doi = {10.1186/1471-2164-13-74},
    issn = {1471-2164},
    pmid = {22336055},
    keywords = {DNA, DNA: methods, Genetic, Models, Polymorphism, Sequence Analysis, Single Nucleotide, Software}
}

@article{Chauve2008,
    title = {{Gene Family Evolution by Duplication, Speciation, and Loss}},
    year = {2008},
    journal = {Journal of Computational Biology},
    author = {Chauve, Cedric and Doyon, Jean-Philippe and El-Mabrouk, Nadia},
    number = {8},
    month = {10},
    pages = {1043--1062},
    volume = {15},
    url = {http://www.liebertpub.com/doi/10.1089/cmb.2008.0054},
    doi = {10.1089/cmb.2008.0054},
    issn = {1066-5277},
    keywords = {Algorithms, Gene families evolution, Gene losses, Reconciliation}
}

@incollection{El-Mabrouk2019,
    title = {{Gene Family Evolution—An Algorithmic Framework}},
    year = {2019},
    booktitle = {Bioinformatics and Phylogenetics},
    author = {El-Mabrouk, Nadia and Noutahi, Emmanuel},
    pages = {87--119},
    publisher = {Springer}
}

@misc{Hudson1990,
    title = {{Gene genealogies and the coalescent process}},
    year = {1990},
    booktitle = {Oxford Surveys in Evolutionary Biology},
    author = {Hudson, Richard R},
    number = {1},
    pages = {1--44},
    volume = {7},
    url = {http://serine.umiacs.umd.edu/teaching/computational_biology/resources/references/files/hudson_1990.pdf},
    isbn = {0195062892},
    doi = {10.1073/pnas.0900158106},
    pmid = {19383791}
}

@article{Takahata1985,
    title = {{Gene genealogy and variance of interpopulational nucleotide differences}},
    year = {1985},
    journal = {Genetics},
    author = {Takahata, Naoyuki and Nei, Masatoshi},
    number = {2},
    month = {6},
    pages = {325--344},
    volume = {110},
    url = {http://www.genetics.org/cgi/content/abstract/110/2/325 http://www.ncbi.nlm.nih.gov/pmc/articles/PMC1202567/},
    issn = {00166731},
    pmid = {4007484}
}

@article{Takahata1989,
    title = {{Gene genealogy in three related populations: consistency probability between gene and population trees.}},
    year = {1989},
    journal = {Genetics},
    author = {Takahata, Naoyuki},
    number = {4},
    pages = {957--966},
    volume = {122},
    publisher = {Genetics Soc America},
    issn = {0016-6731}
}

@article{LEDERBERG1946,
    title = {{Gene recombination in Escherichia coli.}},
    year = {1946},
    journal = {Nature},
    author = {Lederberg, J and Tatum, E L},
    number = {4016},
    pages = {558},
    volume = {158},
    doi = {10.1038/158558a0},
    issn = {0028-0836},
    pmid = {21001945},
    keywords = {BACTERIA/coli, BACTERIA/genetics, HEREDITY/mechanism}
}

@article{Schonknecht2013,
    title = {{Gene Transfer from Bacteria and Archaea Facilitated Evolution of an Extremophilic Eukaryote}},
    year = {2013},
    journal = {Science},
    author = {Sch{\"{o}}nknecht, Gerald and Chen, Wei-Hua and Ternes, Chad M and Barbier, Guillaume G and Shrestha, Roshan P and Stanke, Mario and Br{\"{a}}utigam, Andrea and Baker, Brett J and Banfield, Jillian F and Garavito, R Michael and Carr, Kevin and Wilkerson, Curtis and Rensing, Stefan a and Gagneul, David and Dickenson, Nicholas E and Oesterhelt, Christine and Lercher, Martin J and Weber, Andreas P M and Br{\~{A}}¤utigam, Andrea and Baker, Brett J and Banfield, Jillian F and Garavito, R Michael and Carr, Kevin and Wilkerson, Curtis and Rensing, Stefan a and Gagneul, David and Dickenson, Nicholas E and Oesterhelt, Christine and Lercher, Martin J and Weber, Andreas P M},
    number = {6124},
    pages = {1207--1210},
    volume = {339},
    url = {http://www.sciencemag.org/content/339/6124/1207.abstract%5Cnhttp://www.ncbi.nlm.nih.gov/pubmed/23471408},
    isbn = {0036-8075},
    doi = {10.1126/science.1231707},
    issn = {1095-9203},
    pmid = {23471408},
    keywords = {Adaptation, Adenosine Triphosphatases, Adenosine Triphosphatases: genetics, Algal, Archaea, Archaea: classification, Archaea: genetics, Archaeal, Bacteria, Bacteria: classification, Bacteria: genetics, Bacterial, DNA, Evolution, Gene Transfer, Genes, Genome, Horizontal, Molecular, Phylogeny, Physiological, Physiological: genetics, Plant, Plant: genetics, Rhodophyta, Rhodophyta: genetics, Rhodophyta: microbiology, Rhodophyta: physiology}
}

@article{Lafond2013,
    title = {{Gene tree correction guided by orthology}},
    year = {2013},
    journal = {BMC Bioinformatics},
    author = {Lafond, Manuel and Semeria, Magali and Swenson, Krister M. and Tannier, Eric and El-Mabrouk, Nadia},
    number = {S15},
    month = {10},
    pages = {S5},
    volume = {14},
    url = {https://bmcbioinformatics.biomedcentral.com/articles/10.1186/1471-2105-14-S15-S5},
    doi = {10.1186/1471-2105-14-S15-S5},
    issn = {1471-2105}
}

@article{Degnan2009,
    title = {{Gene tree discordance, phylogenetic inference and the multispecies coalescent}},
    year = {2009},
    journal = {Trends in Ecology and Evolution},
    author = {Degnan, James H. and Rosenberg, Noah A.},
    number = {6},
    month = {6},
    pages = {332--340},
    volume = {24},
    url = {http://www.cell.com/ecology-evolution/abstract/S0169-5347(09)00084-6 http://www.sciencedirect.com/science/article/pii/S0169534709000846},
    institution = {Department of Human Genetics, University of Michigan, Ann Arbor, MI 48109, USA. j.degnan@math.canterbury.ac.nz},
    isbn = {0169-5347},
    doi = {10.1016/j.tree.2009.01.009},
    issn = {01695347},
    pmid = {19307040}
}

@article{Degnan2005,
    title = {{Gene tree distributions under the coalescent process}},
    year = {2005},
    journal = {Evolution},
    author = {Degnan, James H. and Salter, Laura A},
    number = {1},
    month = {1},
    pages = {24--37},
    volume = {59},
    url = {http://onlinelibrary.wiley.com/doi/10.1111/j.0014-3820.2005.tb00891.x/abstract http://www.ncbi.nlm.nih.gov/pubmed/15792224 http://doi.wiley.com/10.1111/j.0014-3820.2005.tb00891.x},
    institution = {Department of Mathematics and Statistics, University of New Mexico, Albuquerque, New Mexico 87131, USA. james{\textbackslash}@stat.unm.edu},
    doi = {10.1111/j.0014-3820.2005.tb00891.x},
    issn = {0014-3820},
    pmid = {15792224},
    keywords = {2004, accepted october 8, coalescence, coalescent history, genetic, genetic speciation, genetics, lineage sorting, maximum likelihood, models, phylogenetics, phylogeny, population, probability, received june 18, software, species tree}
}

@inproceedings{Bayzid2017,
    title = {{Gene tree parsimony for incomplete gene trees}},
    year = {2017},
    booktitle = {17th International Workshop on Algorithms in Bioinformatics (WABI 2017)},
    author = {Bayzid, Md and Warnow, Tandy},
    publisher = {Schloss Dagstuhl-Leibniz-Zentrum fuer Informatik}
}

@inproceedings{Arvestad2004,
    title = {{Gene tree reconstruction and orthology analysis based on an integrated model for duplications and sequence evolution}},
    year = {2004},
    booktitle = {Proceedings of the eighth annual international conference on Computational molecular biology - RECOMB '04},
    author = {Arvestad, Lars and Berglund, Ann-Charlotte and Lagergren, Jens and Sennblad, Bengt},
    pages = {326--335},
    publisher = {ACM Press},
    url = {http://portal.acm.org/citation.cfm?doid=974614.974657},
    address = {New York, New York, USA},
    isbn = {1581137559},
    doi = {10.1145/974614.974657},
    keywords = {Algorithms, Bayesian analysis, Gene tree, Orthology, Reconciliation, algorithms, baysian analysis, gene tree, orthology, reconcili-}
}

@article{Maddison1997,
    title = {{Gene Trees in Species Trees}},
    year = {1997},
    journal = {Systematic Biology},
    author = {Maddison, Wayne P.},
    number = {3},
    month = {9},
    pages = {523--536},
    volume = {46},
    url = {http://www.jstor.org/stable/2413694?origin=crossref http://sysbio.oxfordjournals.org/cgi/content/abstract/46/3/523 http://sysbio.oxfordjournals.org/content/46/3/523.short},
    doi = {10.2307/2413694},
    issn = {10635157}
}

@article{Simmons2019,
    title = {{Gene-wise resampling outperforms site-wise resampling in phylogenetic coalescence analyses}},
    year = {2019},
    journal = {Molecular Phylogenetics and Evolution},
    author = {Simmons, Mark P. and Sloan, Daniel B. and Springer, Mark S. and Gatesy, John},
    number = {November 2018},
    pages = {80--92},
    volume = {131},
    publisher = {Elsevier},
    url = {https://doi.org/10.1016/j.ympev.2018.10.001},
    doi = {10.1016/j.ympev.2018.10.001},
    issn = {10959513},
    keywords = {Bootstrap, Branch support, Gene tree, Jackknife, MSC Tree Resampling, Summary coalescent methods}
}

@misc{Baum1995,
    title = {{Genealogical perspectives on the species problem}},
    year = {1995},
    booktitle = {Experimental and Molecular Approaches to Plant Biosystematics},
    author = {Baum, D A and Shaw, K L},
    pages = {289--303},
    url = {http://joelvelasco.net/teaching/systematics/BaumShaw95-Genealogicalspecies.pdf%5Cnpapers3://publication/uuid/CD6F1559-4374-42BD-B34E-79A12626600D},
    isbn = {0161-1542{\textbackslash}n0-915279-30-4},
    pmid = {3679}
}

@article{Waddell1997,
    title = {{General time-reversible distances with unequal rates across sites: mixing gamma and inverse Gaussian distributions with invariant sites.}},
    year = {1997},
    journal = {Molecular phylogenetics and evolution},
    author = {Waddell, Peter J. and Steel, M A},
    number = {3},
    month = {12},
    pages = {398--414},
    volume = {8},
    url = {http://linkinghub.elsevier.com/retrieve/pii/S1055790397904528 http://www.ncbi.nlm.nih.gov/pubmed/9417897},
    isbn = {1055-7903},
    doi = {10.1006/mpev.1997.0452},
    issn = {1055-7903},
    pmid = {9417897}
}

@article{ms,
    title = {{Generating samples under a Wright-Fisher neutral model of genetic variation}},
    year = {2002},
    journal = {Bioinformatics},
    author = {Hudson, R. R.},
    number = {2},
    pages = {337--338},
    volume = {18},
    url = {https://academic.oup.com/bioinformatics/article-lookup/doi/10.1093/bioinformatics/18.2.337},
    isbn = {1367-4803 (Print) 1367-4803 (Linking)},
    doi = {10.1093/bioinformatics/18.2.337},
    issn = {1367-4803},
    pmid = {11847089}
}

@article{Xi2015,
    title = {{Genes with minimal phylogenetic information are problematic for coalescent analyses when gene tree estimation is biased}},
    year = {2015},
    journal = {Molecular phylogenetics and evolution},
    author = {Xi, Zhenxiang and Liu, Liang and Davis, Charles C.},
    pages = {63--71},
    volume = {92},
    publisher = {Elsevier},
    issn = {1055-7903}
}

@phdthesis{garli,
    title = {{Genetic algorithm approaches for the phylogenetic analysis of large biological sequence datasets under the maximum likelihood criterion}},
    year = {2006},
    booktitle = {Philosophy},
    author = {Zwickl, Derrick Joel},
    pages = {115},
    doi = {(http://www.zo.utexas.edu/faculty/antisense/garli/Garli.html)}
}

@article{Manuscript2009,
    title = {{Genetic attributes of blood-derived subtype-C HIV-1 tat and env in India and neurocognitive function}},
    year = {2014},
    journal = {Journal of Medical Virology},
    author = {Tilghman, Myres W. and Bhattacharya, Jayanta and Deshpande, Suprit and Ghate, Manisha and Espitia, Stephen and Grant, Igor and Marcotte, Thomas D. and Smith, Davey and Mehendale, Sanjay},
    number = {1},
    pages = {88--96},
    volume = {86},
    doi = {10.1002/jmv.23816},
    issn = {01466615},
    keywords = {Clade C, Impairment, Neuropsychological testing, Residue, Sequence, Signature}
}

@article{Manuscript2010,
    title = {{Genetic features of cerebrospinal fluid-derived subtype B HIV-1 tat}},
    year = {2012},
    journal = {Journal of NeuroVirology},
    author = {Choi, Jun Yong and Hightower, George K. and Wong, Joseph K. and Heaton, Robert and Woods, Steven and Grant, Igor and Marcotte, Thomas D. and Ellis, Ronald J. and Letendre, Scott L. and Collier, Ann C. and Marra, Christina M. and Clifford, David B. and Gelman, Benjamin B. and McArthur, Justin C. and Morgello, Susan and Simpson, David M. and McCutchan, J. Allen and Richman, Douglas D. and Smith, Davey M.},
    number = {2},
    pages = {81--90},
    volume = {18},
    doi = {10.1007/s13365-011-0059-9},
    issn = {13550284},
    pmid = {22528397},
    keywords = {Central nervous system, Compartmentalization, HIV, Tat}
}

@article{Page1998,
    title = {{GeneTree: comparing gene and species phylogenies using reconciled trees.}},
    year = {1998},
    journal = {Bioinformatics},
    author = {Page, Roderic D. M.},
    number = {9},
    pages = {819--820},
    volume = {14},
    url = {http://bioinformatics.oxfordjournals.org/content/14/9/819.short}
}

@article{G10K,
    title = {{Genome 10K: A Proposal to Obtain Whole-Genome Sequence for 10 000 Vertebrate Species}},
    year = {2009},
    journal = {Journal of Heredity},
    author = {{Genome 10K Community of Scientists}},
    isbn = {1465-7333 (Electronic){\textbackslash}r0022-1503 (Linking)},
    doi = {10.1093/jhered/esp086},
    issn = {0022-1503, 1465-7333},
    pmid = {19892720}
}

@article{Bafna1996,
    title = {{Genome rearrangements and sorting by reversals}},
    year = {1996},
    journal = {SIAM Journal on Computing},
    author = {Bafna, Vineet and Pevzner, Pavel A},
    number = {2},
    pages = {272--289},
    volume = {25},
    publisher = {SIAM},
    issn = {0097-5397}
}

@misc{Nakagawa2003,
    title = {{Genome sequence of an M3 strain of streptococcus pyogenes reveals a large-scale genomic rearrangement in invasive strains and new insights into phage evolution}},
    year = {2003},
    booktitle = {Genome Research},
    author = {Nakagawa, Ichiro and Kurokawa, Ken and Yamashita, Atsushi and Nakata, Masanobu and Tomiyasu, Yusuke and Okahashi, Nobuo and Kawabata, Shigetada and Yamazaki, Kiyoshi and Shiba, Tadayoshi and Yasunaga, Teruo and Hayashi, Hideo and Hattori, Masahira and Hamada, Shigeyuki},
    isbn = {1088-9051 (Print){\textbackslash}r1088-9051 (Linking)},
    doi = {10.1101/gr.1096703},
    issn = {10889051},
    pmid = {12799345}
}

@article{Male2014,
    title = {{Genome skimming by shotgun sequencing helps resolve the phylogeny of a pantropical tree family.}},
    year = {2014},
    journal = {Molecular ecology resources},
    author = {Mal{\'{e}}, Pierre-Jean G and Bardon, Léa and Besnard, Guillaume and Coissac, Eric and Delsuc, Frédéric and Engel, Julien and Lhuillier, Emeline and Scotti-Saintagne, Caroline and Tinaut, Alexandra and Chave, Jérôme},
    number = {5},
    month = {9},
    pages = {966--75},
    volume = {14},
    url = {http://www.ncbi.nlm.nih.gov/pubmed/24606032},
    doi = {10.1111/1755-0998.12246},
    issn = {1755-0998},
    pmid = {24606032},
    keywords = {next-generation sequencing, organellar genome, phylogenomics, tropical trees}
}

@article{Dodsworth2015,
    title = {{Genome skimming for next-generation biodiversity analysis}},
    year = {2015},
    journal = {Trends in Plant Science},
    author = {Dodsworth, Steven},
    number = {9},
    month = {9},
    pages = {525--527},
    volume = {20},
    url = {https://linkinghub.elsevier.com/retrieve/pii/S1360138515001764},
    isbn = {1360-1385},
    doi = {10.1016/j.tplants.2015.06.012},
    issn = {13601385},
    pmid = {26205170}
}

@article{Alkan2011,
    title = {{Genome structural variation discovery and genotyping.}},
    year = {2011},
    journal = {Nature reviews. Genetics},
    author = {Alkan, Can and Coe, Bradley P and Eichler, Evan E},
    number = {5},
    pages = {363--76},
    volume = {12},
    url = {/pmc/articles/PMC4108431/?report=abstract},
    isbn = {1471-0064 (Electronic){\textbackslash}n1471-0056 (Linking)},
    doi = {10.1038/nrg2958},
    issn = {1471-0064},
    pmid = {21358748},
    arxivId = {NIHMS150003},
    keywords = {DNA, DNA Copy Number Variations, DNA: economics, DNA: methods, Genetic Variation, Genome, Genotype, High-Throughput Nucleotide Sequencing, High-Throughput Nucleotide Sequencing: economics, High-Throughput Nucleotide Sequencing: methods, Human, Humans, Oligonucleotide Array Sequence Analysis, Oligonucleotide Array Sequence Analysis: economics, Oligonucleotide Array Sequence Analysis: methods, Polymorphism, Sequence Analysis, Single Nucleotide}
}

@article{Wolf2002,
    title = {{Genome trees and the tree of life}},
    year = {2002},
    journal = {TRENDS in Genetics},
    author = {Wolf, YI and Rogozin, IB and Grishin, NV and Koonin, EV},
    number = {9},
    pages = {472--479},
    volume = {18},
    url = {http://www.sciencedirect.com/science/article/pii/S0168952502027440},
    pmid = {12175808}
}

@article{Rokas2003,
    title = {{Genome-scale approaches to resolving incongruence in molecular phylogenies.}},
    year = {2003},
    journal = {Nature},
    author = {Rokas, Antonis and Williams, Barry L and King, Nicole and Carroll, Sean B},
    number = {6960},
    month = {10},
    pages = {798--804},
    volume = {425},
    url = {http://www.ncbi.nlm.nih.gov/pubmed/14574403},
    doi = {10.1038/nature02053},
    issn = {1476-4687},
    pmid = {14574403},
    keywords = {Genes, Fungal, Genes, Fungal: genetics, Genome, Fungal, Genomics, Genomics: methods, Phylogeny, Regression Analysis, Reproducibility of Results, Saccharomyces, Saccharomyces: classification, Saccharomyces: genetics}
}

@article{Boussau2013,
    title = {{Genome-scale coestimation of species and gene trees}},
    year = {2013},
    journal = {Genome Research},
    author = {Boussau, Bastien and Sz{\"{o}}ll{\H{o}}si, GJ J and Duret, Laurent},
    number = {2},
    month = {12},
    pages = {323--330},
    volume = {23},
    url = {http://www.ncbi.nlm.nih.gov/pubmed/23132911 http://genome.cshlp.org/content/23/2/323.short},
    doi = {10.1101/gr.141978.112},
    issn = {1549-5469},
    pmid = {23132911}
}

@article{Phillips2004,
    title = {{Genome-scale phylogeny and the detection of systematic biases}},
    year = {2004},
    journal = {Molecular Biology and Evolution},
    author = {Phillips, Matthew J. and Delsuc, Frédéric and Penny, David},
    isbn = {0737-4038 (Print)},
    doi = {10.1093/molbev/msh137},
    issn = {07374038},
    pmid = {15084674},
    keywords = {Genome-scale phylogeny, RY-coding, Saccharomyces, Systematic error}
}

@article{Rasmussen2014,
    title = {{Genome-Wide Inference of Ancestral Recombination Graphs}},
    year = {2014},
    journal = {PLoS Genetics},
    author = {Rasmussen, Matthew D. and Hubisz, Melissa J. and Gronau, Ilan and Siepel, Adam},
    number = {5},
    volume = {10},
    doi = {10.1371/journal.pgen.1004342},
    issn = {15537404},
    pmid = {24831947},
    arxivId = {q-bio.PE/1306.5110}
}

@article{GGI,
    title = {{Genome-wide interrogation advances resolution of recalcitrant groups in the tree of life}},
    year = {2017},
    journal = {Nature Ecology {\&} Evolution},
    author = {Arcila, Dahiana and Ort{\'{i}}, Guillermo and Vari, Richard and Armbruster, Jonathan W and Stiassny, Melanie L J and Ko, Kyung D. and Sabaj, Mark H and Lundberg, John and Revell, Liam J and Betancur-R., Ricardo},
    number = {January},
    month = {1},
    pages = {0020},
    volume = {1},
    publisher = {Macmillan Publishers Limited, part of Springer Nature.},
    url = {http://dx.doi.org/10.1038/s41559-016-0020 http://www.nature.com/articles/s41559-016-0020},
    doi = {10.1038/s41559-016-0020},
    issn = {2397-334X}
}

@article{Boussau2010,
    title = {{Genomes as documents of evolutionary history}},
    year = {2010},
    journal = {Trends in Ecology {\&} Evolution},
    author = {Boussau, Bastien and Daubin, Vincent},
    number = {4},
    month = {4},
    pages = {224--232},
    volume = {25},
    url = {http://www.ncbi.nlm.nih.gov/pubmed/19880211 http://linkinghub.elsevier.com/retrieve/pii/S0169534709002973},
    isbn = {0169-5347},
    doi = {10.1016/j.tree.2009.09.007},
    issn = {01695347},
    pmid = {19880211}
}

@article{Didelot2016,
    title = {{Genomic analysis and comparison of two gonorrhoea outbreaks}},
    year = {2016},
    journal = {mBio},
    author = {Didelot, X and Dordel, J and Whittles, LK and Collins, C and Bilek, N and Bishop, CJ and White, PJ and Aanensen, DM and Parkhill, J and Bentley, SD and Spratt, BG and Harris, SR},
    number = {3},
    pages = {00525--16},
    volume = {7},
    url = {http://spiral.imperial.ac.uk/handle/10044/1/32779},
    doi = {10.1128/mBio.00525-16.Editor},
    issn = {2150-7511},
    pmid = {27353752}
}

@article{Hobolth2007a,
    title = {{Genomic relationships and speciation times of human, chimpanzee, and gorilla inferred from a coalescent hidden Markov model}},
    year = {2007},
    journal = {PLoS Genetics},
    author = {Hobolth, Asger and Christensen, Ole F. and Mailund, Thomas and Schierup, Mikkel H.},
    number = {2},
    pages = {0294--0304},
    volume = {3},
    isbn = {1553-7390},
    doi = {10.1371/journal.pgen.0030007},
    issn = {15537390},
    pmid = {17319744}
}

@article{Dodsworth2014,
    title = {{Genomic Repeat Abundances Contain Phylogenetic Signal}},
    year = {2014},
    journal = {Systematic Biology},
    author = {Dodsworth, S. and Chase, Mark W and Kelly, L. J. and Leitch, a. R. and Macas, J. and Novak, P. and Piednoel, M. and Weiss-Schneeweiss, H.},
    number = {1},
    pages = {112--126},
    volume = {64},
    url = {http://sysbio.oxfordjournals.org/cgi/doi/10.1093/sysbio/syu080},
    isbn = {1004068867},
    doi = {10.1093/sysbio/syu080},
    issn = {1063-5157}
}

@article{B10K,
    title = {{Genomics: Bird sequencing project takes off}},
    year = {2015},
    journal = {Nature},
    author = {Zhang, Guojie},
    number = {7554},
    month = {6},
    pages = {34},
    volume = {522},
    publisher = {Nature Publishing Group, a division of Macmillan Publishers Limited. All Rights Reserved.},
    url = {http://dx.doi.org/10.1038/522034d 10.1038/522034d http://www.nature.com/nature/journal/v522/n7554/abs/522034d.html#supplementary-information},
    issn = {0028-0836}
}

@article{Marchini2010,
    title = {{Genotype imputation for genome-wide association studies}},
    year = {2010},
    journal = {Nature Reviews Genetics},
    author = {Marchini, Jonathan and Howie, Bryan},
    number = {7},
    pages = {499--511},
    volume = {11},
    publisher = {Nature Publishing Group},
    url = {http://search.ebscohost.com/login.aspx?direct=true&db=mnh&AN=20517342&lang=fr&site=ehost-live},
    isbn = {1471-0064},
    doi = {10.1038/nrg2796},
    issn = {1471-0064},
    pmid = {20517342},
    keywords = {Biostatistics/*methods, Genome-Wide Association Study*, Genotype, Models, Genetic, Polymorphism, Single Nucleotide}
}

@article{geometry,
    title = {{Geometry of the space of phylogenetic trees}},
    year = {2001},
    journal = {Advances in Applied Mathematics},
    author = {Billera, Louis J. and Holmes, Susan P. and Vogtmann, Karen},
    isbn = {0196-8858},
    doi = {10.1006/aama.2001.0759},
    issn = {01968858},
    keywords = {Associahedron, Bootstrap, CAT(0) space, Consensus, Phylogenetic trees, Semi-labeled trees}
}

@article{Jin2018,
    title = {{GetOrganelle: a simple and fast pipeline for de novo assembly of a complete circular chloroplast genome using genome skimming data}},
    year = {2018},
    journal = {bioRxiv},
    author = {Jin, Jian-Jun and Yu, Wen-Bin and Yang, Jun-Bo and Song, Yu and Yi, Ting-Shuang and Li, De-Zhu},
    doi = {10.1101/256479}
}

@misc{TheMendeleySupportTeam2011,
    title = {{Getting Started with Mendeley}},
    year = {2011},
    booktitle = {Mendeley Desktop},
    author = {{The Mendeley Support Team}},
    pages = {1--16},
    publisher = {Mendeley Ltd.},
    url = {http://www.mendeley.com},
    address = {London},
    keywords = {Mendeley, how-to, user manual}
}

@article{Singh2008,
    title = {{Global alignment of multiple protein interaction networks with application to functional orthology detection.}},
    year = {2008},
    journal = {Proceedings of the National Academy of Sciences},
    author = {Singh, Rohit and Xu, Jinbo and Berger, Bonnie},
    number = {35},
    month = {9},
    pages = {12763--12768},
    volume = {105},
    publisher = {National Acad Sciences},
    url = {http://www.pnas.org/cgi/content/long/105/35/12763},
    doi = {10.1073/pnas.0806627105},
    issn = {1091-6490},
    pmid = {18725631},
    keywords = {Algorithms, Amino Acid, Animals, Caenorhabditis elegans, Caenorhabditis elegans Proteins, Caenorhabditis elegans Proteins: chemistry, Caenorhabditis elegans: chemistry, Databases, Drosophila Proteins, Drosophila Proteins: chemistry, Drosophila melanogaster, Drosophila melanogaster: chemistry, Humans, Protein, Protein Interaction Mapping, Protein Interaction Mapping: methods, Saccharomyces cerevisiae, Saccharomyces cerevisiae Proteins, Saccharomyces cerevisiae Proteins: chemistry, Saccharomyces cerevisiae: chemistry, Sequence Alignment, Sequence Alignment: methods, Sequence Homology}
}

@misc{Seymour2005,
    title = {{Graph Theory}},
    year = {2005},
    booktitle = {Oberwolfach Reports},
    author = {Seymour, Paul and Schrijver, Alexander and Diestel, Reinhard},
    pages = {135--183},
    isbn = {3540609180},
    doi = {10.4171/OWR/2005/03},
    issn = {1660-8933}
}

@article{greengenes,
    title = {{Greengenes, a Chimera-Checked 16S rRNA Gene Database and Workbench Compatible with ARB}},
    year = {2006},
    journal = {Appl. Environ. Microbiol.},
    author = {DeSantis, Todd Z and Hugenholtz, Philip and Larsen, N. and Rojas, M. and Brodie, E. L. and Keller, K. and Huber, T. and Dalevi, D. and Hu, P. and Andersen, Gary L},
    number = {7},
    month = {7},
    pages = {5069--5072},
    volume = {72},
    url = {http://aem.asm.org/cgi/content/abstract/72/7/5069 http://www.ncbi.nlm.nih.gov/pmc/articles/PMC1489311/},
    doi = {10.1128/AEM.03006-05},
    issn = {0099-2240},
    pmid = {16820507}
}

@article{Tesler2002,
    title = {{GRIMM: genome rearrangements web server}},
    year = {2002},
    journal = {Bioinformatics},
    author = {Tesler, Glenn},
    number = {3},
    pages = {492--493},
    volume = {18},
    publisher = {Oxford Univ Press},
    issn = {1367-4803}
}

@article{Korem2015,
    title = {{Growth dynamics of gut microbiota in health and disease inferred from single metagenomic samples}},
    year = {2015},
    journal = {Science},
    author = {Korem, Tal and Zeevi, David and Suez, Jotham and Weinberger, Adina and Avnit-Sagi, Tali and Pompan-Lotan, Maya and Matot, Elad and Jona, Ghil and Harmelin, Alon and Cohen, Nadav and Sirota-Madi, Alexandra and Thaiss, Christoph A. and Pevsner-Fischer, Meirav and Sorek, Rotem and Xavier, Ramnik J. and Elinav, Eran and Segal, Eran},
    number = {6252},
    month = {9},
    pages = {1101--1106},
    volume = {349},
    url = {http://www.sciencemag.org/cgi/doi/10.1126/science.aac4812},
    isbn = {1095-9203 (Electronic){\textbackslash}r0036-8075 (Linking)},
    doi = {10.1126/science.aac4812},
    issn = {0036-8075},
    pmid = {26229116},
    arxivId = {arXiv:gr-qc/9809069v1},
    archivePrefix = {arXiv},
    eprint = {9809069v1},
    primaryClass = {gr-qc}
}

@article{Wertheim2018,
    title = {{Growth of HIV-1 Molecular Transmission Clusters in New York City}},
    year = {2018},
    journal = {The Journal of Infectious Diseases},
    author = {Wertheim, Joel O and Murrell, Ben and Mehta, Sanjay R and Forgione, Lisa A and Kosakovsky Pond, Sergei L and Smith, Davey M and Torian, Lucia V},
    isbn = {1875776877},
    doi = {10.1093/infdis/jiy431},
    issn = {0022-1899},
    pmid = {3430}
}

@article{Feng2015,
    title = {{Gut microbiome development along the colorectal adenoma–carcinoma sequence}},
    year = {2015},
    journal = {Nature Communications},
    author = {Feng, Qiang and Liang, Suisha and Jia, Huijue and Stadlmayr, Andreas and Tang, Longqing and Lan, Zhou and Zhang, Dongya and Xia, Huihua and Xu, Xiaoying and Jie, Zhuye and Su, Lili and Li, Xiaoping and Li, Xin and Li, Junhua and Xiao, Liang and Huber-Sch{\"{o}}nauer, Ursula and Niederseer, David and Xu, Xun and Al-Aama, Jumana Yousuf and Yang, Huanming and Wang, Jian and Kristiansen, Karsten and Arumugam, Manimozhiyan and Tilg, Herbert and Datz, Christian and Wang, Jun},
    number = {1},
    month = {12},
    pages = {6528},
    volume = {6},
    url = {http://www.nature.com/articles/ncomms7528},
    isbn = {2041-1723 (Electronic){\textbackslash}r2041-1723 (Linking)},
    doi = {10.1038/ncomms7528},
    issn = {2041-1723},
    pmid = {25758642}
}

@article{Bafna2003,
    title = {{Haplotyping as perfect phylogeny: A direct approach}},
    year = {2003},
    journal = {Journal of Computational Biology},
    author = {Bafna, Vineet and Gusfield, Dan and Lancia, Giuseppe and Yooseph, Shibu},
    number = {3-4},
    pages = {323--340},
    volume = {10},
    publisher = {Mary Ann Liebert, Inc.},
    issn = {1066-5277}
}

@inproceedings{Hasan2007,
    title = {{Hardware acceleration of sequence alignment algorithms-an overview}},
    year = {2007},
    booktitle = {DTIS},
    author = {Hasan, Laiq and Al-Ars, Zaid and Vassiliadis, Stamatis},
    pages = {92--97},
    publisher = {IEEE},
    isbn = {1424412773}
}

@article{Morgan2013,
    title = {{Heterogeneous models place the root of the placental mammal phylogeny.}},
    year = {2013},
    journal = {Molecular biology and evolution},
    author = {Morgan, Claire C and Foster, Peter G and Webb, Andrew E and Pisani, Davide and McInerney, James O and O'Connell, Mary J},
    number = {9},
    month = {9},
    pages = {2145--56},
    volume = {30},
    url = {http://www.pubmedcentral.nih.gov/articlerender.fcgi?artid=3748356&tool=pmcentrez&rendertype=abstract},
    doi = {10.1093/molbev/mst117},
    issn = {1537-1719},
    pmid = {23813979},
    keywords = {evolutionary models, heterogeneous, mammal phylogeny, phylogenetic reconstruction, placental root}
}

@article{Bansal2007,
    title = {{Heuristics for the gene-duplication problem: a {\^{I}}˜ (n) speed-up for the local search}},
    year = {2007},
    journal = {Research in Computational Molecular Biology},
    author = {Bansal, Mukul S and Burleigh, J Gordon},
    number = {0334832},
    pages = {238--252},
    url = {http://link.springer.com/chapter/10.1007/978-3-540-71681-5_17}
}

@article{Johnson2010,
    title = {{Hidden Markov model speed heuristic and iterative HMM search procedure.}},
    year = {2010},
    journal = {BMC bioinformatics},
    author = {Johnson, L Steven and Eddy, Sean R and Portugaly, Elon},
    month = {1},
    pages = {431},
    volume = {11},
    url = {http://www.pubmedcentral.nih.gov/articlerender.fcgi?artid=2931519&tool=pmcentrez&rendertype=abstract},
    doi = {10.1186/1471-2105-11-431},
    issn = {1471-2105},
    pmid = {20718988},
    keywords = {Algorithms, Artificial Intelligence, Base Sequence, Databases, Protein, Markov Chains, Proteins, Proteins: chemistry, Sequence Alignment, Sequence Alignment: methods, Software}
}

@article{Hansen2016,
    title = {{High diversity of picornaviruses in rats from different continents revealed by deep sequencing}},
    year = {2016},
    journal = {Emerging Microbes {\&} Infections},
    author = {Hansen, Thomas Arn and Mollerup, Sarah and Nguyen, Nam-phuong and White, Nicole E. and Coghlan, Megan and Alquezar-Planas, David E. and Joshi, Tejal and Jensen, Randi Holm and Fridholm, Helena and Kjartansd{\'{o}}ttir, Kristín Rós and Mourier, Tobias and Warnow, Tandy and Belsham, Graham J. and Bunce, Michael and Willerslev, Eske and Nielsen, Lars Peter and Vinner, Lasse and Hansen, Anders Johannes},
    number = {8},
    month = {8},
    pages = {e90-e90},
    volume = {5},
    url = {http://www.nature.com/articles/emi201690},
    doi = {10.1038/emi.2016.90},
    issn = {2222-1751},
    pmid = {27530749}
}

@article{Jain2017a,
    title = {{High throughput ANI analysis of 90K prokaryotic genomes reveals clear species boundaries}},
    year = {2018},
    journal = {Nature Communications},
    author = {Jain, Chirag and Rodriguez-R, Luis M and Phillippy, Adam M and Konstantinidis, Konstantinos T and Aluru, Srinivas},
    number = {1},
    month = {12},
    pages = {5114},
    volume = {9},
    url = {http://www.nature.com/articles/s41467-018-07641-9},
    doi = {10.1038/s41467-018-07641-9},
    issn = {2041-1723},
    arxivId = {: http://dx.doi.org/10.1101/225342}
}

@article{Edwards2007,
    title = {{High-resolution species trees without concatenation.}},
    year = {2007},
    journal = {Proceedings of the National Academy of Sciences},
    author = {Edwards, Scott V and Liu, Liang and Pearl, Dennis K},
    number = {14},
    pages = {5936--5941},
    volume = {104},
    institution = {Department of Organismic and Evolutionary Biology, and Museum of Comparative Zoology, Harvard University, Cambridge, MA 02138, USA. sedwards@fas.harvard.edu}
}

@article{Lemmon2013a,
    title = {{High-Throughput Genomic Data in Systematics and Phylogenetics}},
    year = {2013},
    journal = {Annual Review of Ecology, Evolution, and Systematics},
    author = {Lemmon, Emily Moriarty and Lemmon, Alan R},
    number = {1},
    pages = {99--121},
    volume = {44},
    url = {http://www.annualreviews.org/doi/abs/10.1146/annurev-ecolsys-110512-135822},
    isbn = {978-0-8243-1444-6},
    doi = {10.1146/annurev-ecolsys-110512-135822},
    issn = {1543-592X},
    keywords = {anchored, genomic partitioning, high-throughput sequencing, hybrid enrichment, next-generation sequencing, phylogenomics, target enrichment, targeted amplicon, ultraconserved element enrichment}
}

@article{Schanz2014,
    title = {{High-Throughput Sequencing of Human Immunoglobulin Variable Regions with Subtype Identification}},
    year = {2014},
    journal = {PLoS ONE},
    author = {Schanz, Merle and Liechti, Thomas and Zagordi, Osvaldo and Miho, Enkelejda and Reddy, Sai T. and G{\"{u}}nthard, Huldrych F. and Trkola, Alexandra and Huber, Michael},
    editor = {Lu, Shan},
    number = {11},
    month = {11},
    pages = {e111726},
    volume = {9},
    url = {http://dx.plos.org/10.1371/journal.pone.0111726},
    doi = {10.1371/journal.pone.0111726},
    issn = {1932-6203},
    pmid = {25364977}
}

@article{edgecombe2011,
    title = {{Higher-level metazoan relationships: recent progress and remaining questions}},
    year = {2011},
    journal = {Organisms Diversity {\&} Evolution},
    author = {Edgecombe, Gregory D and Giribet, Gonzalo and Dunn, Casey W and Hejnol, Andreas and Kristensen, Reinhardt M and Neves, Ricardo C and Rouse, Greg W and Worsaae, Katrine and S{\o}rensen, Martin V},
    number = {2},
    pages = {151--172},
    volume = {11},
    publisher = {Springer}
}

@article{Zhang2012,
    title = {{Highly conserved low-copy nuclear genes as effective markers for phylogenetic analyses in angiosperms}},
    year = {2012},
    journal = {New Phytologist},
    author = {Zhang, Ning and Zeng, Liping and Shan, Hongyan and Ma, Hong},
    pages = {923--937},
    volume = {195},
    isbn = {1469-8137},
    doi = {10.1111/j.1469-8137.2012.04212.x},
    issn = {0028646X},
    pmid = {22783877},
    keywords = {Angiosperm phylogeny, Basal angiosperms, COM clade, Diversification time of angiosperms, Low-copy nuclear genes, Malvids, Ortholog identification}
}

@article{hippi,
    title = {{HIPPI: highly accurate protein family classification with ensembles of HMMs}},
    year = {2016},
    journal = {BMC Genomics},
    author = {Nguyen, Nam-phuong N.-P. and Nute, Michael and Mirarab, Siavash and Warnow, Tandy},
    number = {S10},
    month = {11},
    pages = {765},
    volume = {17},
    url = {http://bmcgenomics.biomedcentral.com/articles/10.1186/s12864-016-3097-0},
    doi = {10.1186/s12864-016-3097-0},
    issn = {1471-2164},
    keywords = {Ensemble of profile hidden Markov models, Pfam, Protein family identification, ensemble of profile hidden, markov models, pfam, protein family identification}
}

@article{Moshiri2019,
    title = {{HIV Care Prioritization using Phylogenetic Branch Length}},
    year = {2019},
    journal = {bioRxiv},
    author = {Moshiri, Niema and Smith, Davey M and Mirarab, Siavash},
    month = {1},
    pages = {2019.12.20.885202},
    url = {http://biorxiv.org/content/early/2019/12/23/2019.12.20.885202.abstract},
    doi = {10.1101/2019.12.20.885202}
}

@article{Kelly1991,
    title = {{HIV risk behavior reduction following intervention with key opinion leaders of population: An experimental analysis}},
    year = {1991},
    journal = {American Journal of Public Health},
    author = {Kelly, J. A. and St. Lawrence, J. S. and Diaz, Y. E. and Stevenson, L. Y. and Hauth, A. C. and Brasfield, T. L. and Kalichman, S. C. and Smith, J. E. and Andrew, M. E.},
    number = {2},
    pages = {168--171},
    volume = {81},
    isbn = {0090-0036},
    doi = {10.2105/AJPH.81.2.168},
    issn = {00900036},
    pmid = {1990853}
}

@misc{Rothenberg2009,
    title = {{HIV transmission networks}},
    year = {2009},
    booktitle = {Current Opinion in HIV and AIDS},
    author = {Rothenberg, Richard},
    isbn = {1746-6318 (Electronic){\textbackslash}n1746-630X (Linking)},
    doi = {10.1097/COH.0b013e32832c7cfc},
    issn = {1746630X},
    pmid = {19532062},
    keywords = {AIDS, Epidemiology, HIV, Heterosexual transmission, Transmission dynamics}
}

@article{Hightower2013,
    title = {{HIV-1 Clade B pol Evolution following Primary Infection}},
    year = {2013},
    journal = {PLoS ONE},
    author = {Hightower, George K. and May, Susanne J. and P{\'{e}}rez-Santiago, Josué and Pacold, Mary E. and Wagner, Gabriel A. and Little, Susan J. and Richman, Douglas D. and Mehta, Sanjay R. and Smith, Davey M. and Pond, Sergei L.Kosakovsky},
    isbn = {1932-6203 (Electronic)
1932-6203 (Linking)},
    doi = {10.1371/journal.pone.0068188},
    issn = {19326203},
    pmid = {23840830}
}

@article{Carter2015,
    title = {{HIV-1 neutralizing antibody response and viral genetic diversity characterized with next generation sequencing}},
    year = {2015},
    journal = {Virology},
    author = {Carter, Christoph C. and Wagner, Gabriel a. and Hightower, George K. and Caballero, Gemma and Phung, Pham and Richman, Douglas D. and Pond, Sergei L. Kosakovsky and Smith, Davey M.},
    month = {1},
    pages = {34--40},
    volume = {474},
    publisher = {Elsevier},
    url = {http://linkinghub.elsevier.com/retrieve/pii/S0042682214004760},
    doi = {10.1016/j.virol.2014.10.019},
    issn = {00426822},
    keywords = {HIV-1 genetic diversity, Neutralizing antibody, Neutralizing antibody breadth and potency, Next generation sequencing, Viral evolution, hiv-1 genetic diversity, neutralizing antibody, next generation sequencing}
}

@article{Bon2010,
    title = {{HIV-1 subtype C transmission network: the phylogenetic reconstruction strongly supports the epidemiological data.}},
    year = {2010},
    journal = {Journal of clinical virology : the official publication of the Pan American Society for Clinical Virology},
    author = {Bon, Isabella and Ciccozzi, Massimo and Zehender, Gianni and Biagetti, Carlo and Verrucchi, Gabriella and Lai, Alessia and Lo Presti, Alessandra and Gibellini, Davide and Re, Maria Carla},
    number = {3},
    pages = {212--4},
    volume = {48},
    publisher = {Elsevier B.V.},
    url = {http://www.ncbi.nlm.nih.gov/pubmed/20400369},
    isbn = {1873-5967 (Electronic){\textbackslash}r1386-6532 (Linking)},
    doi = {10.1016/j.jcv.2010.03.021},
    issn = {1873-5967},
    pmid = {20400369},
    keywords = {Cluster Analysis, Female, Genotype, HIV Infections, HIV Infections: epidemiology, HIV Infections: transmission, HIV Infections: virology, HIV-1, HIV-1: classification, HIV-1: genetics, HIV-1: isolation {\&} purification, Humans, Infant, Newborn, Molecular Epidemiology, Phylogeny, Polymorphism, Genetic, Sequence Analysis, DNA, pol Gene Products, Human Immunodeficiency Virus, pol Gene Products, Human Immunodeficiency Virus: g}
}

@article{hmmufotu,
    title = {{HmmUFOtu: An HMM and phylogenetic placement based ultra-fast taxonomic assignment and OTU picking tool for microbiome amplicon sequencing studies}},
    year = {2018},
    journal = {Genome Biology},
    author = {Zheng, Qi and Bartow-McKenney, Casey and Meisel, Jacquelyn S. and Grice, Elizabeth A.},
    number = {1},
    month = {12},
    pages = {82},
    volume = {19},
    url = {https://genomebiology.biomedcentral.com/articles/10.1186/s13059-018-1450-0},
    doi = {10.1186/s13059-018-1450-0},
    issn = {1474-760X},
    keywords = {16S rRNA gene, DNA substitution models, Dirichlet models, FM-index, HMM profile alignment, Microbiome, Operational taxonomic unit, Phylogenetic placement, Taxonomic assignment}
}

@article{Hillis1994,
    title = {{Hobgoblin of phylogenetics?}},
    year = {1994},
    journal = {Nature},
    author = {Hillis, David M. and Huelsenbeck, John P. and Swofford, David L},
    number = {6479},
    month = {6},
    pages = {363--364},
    volume = {369},
    url = {http://www.nature.com/doifinder/10.1038/369363a0},
    doi = {10.1038/369363a0},
    issn = {0028-0836},
    pmid = {8196763}
}

@article{Fitch2000,
    title = {{Homology: a personal view on some of the problems}},
    year = {2000},
    journal = {Trends in Genetics},
    author = {Fitch, Walter M.},
    number = {5},
    pages = {227--231},
    volume = {16},
    url = {http://books.google.com/books?hl=en&amp;lr=&amp;id=pxRlrJn-WPgC&amp;oi=fnd&amp;pg=PA1&amp;dq=Homology&amp;ots=Y3-hKFRxym&amp;sig=nm582b4XXWflBNghJ-HNVTmfa_Q},
    isbn = {0168-9525},
    doi = {10.1016/S0168-9525(00)02005-9},
    issn = {01689525},
    pmid = {10782117}
}

@article{Braun2011,
    title = {{Homoplastic microinversions and the avian tree of life.}},
    year = {2011},
    journal = {BMC evolutionary biology},
    author = {Braun, Edward L and Kimball, Rebecca T and Han, Kin-Lan and Iuhasz-Velez, Naomi R and Bonilla, Amber J and Chojnowski, Jena L and Smith, Jordan V and Bowie, Rauri Ck and Braun, Michael J and Hackett, Shannon J and Harshman, John and Huddleston, Christopher J and Marks, Ben D and Miglia, Kathleen J and Moore, William S and Reddy, Sushma and Sheldon, Frederick H and Witt, Christopher C and Yuri, Tamaki},
    number = {1},
    pages = {141},
    volume = {11},
    url = {http://www.biomedcentral.com/1471-2148/11/141},
    isbn = {1471-2148 (Electronic){\textbackslash}r1471-2148 (Linking)},
    doi = {10.1186/1471-2148-11-141},
    issn = {1471-2148},
    pmid = {21612607}
}

@article{Keeling2008,
    title = {{Horizontal gene transfer in eukaryotic evolution.}},
    year = {2008},
    journal = {Nature Reviews Genetics},
    author = {Keeling, Patrick J and Palmer, Jeffrey D},
    number = {8},
    pages = {605--618},
    volume = {9},
    isbn = {1471-0064 (Electronic)},
    doi = {10.1038/nrg2386},
    issn = {1471-0056},
    pmid = {18591983}
}

@article{Boto2010,
    title = {{Horizontal gene transfer in evolution: facts and challenges.}},
    year = {2010},
    journal = {Proceedings. Biological sciences / The Royal Society},
    author = {Boto, Luis},
    number = {1683},
    pages = {819--827},
    volume = {277},
    isbn = {1471-2954 (Electronic){\textbackslash}r0962-8452 (Linking)},
    doi = {10.1098/rspb.2009.1679},
    issn = {0962-8452},
    pmid = {19864285}
}

@article{Mayer2011,
    title = {{Horizontal gene transfer of microbial cellulases into nematode genomes is associated with functional assimilation and gene turnover.}},
    year = {2011},
    journal = {BMC evolutionary biology},
    author = {Mayer, Werner E and Schuster, Lisa N and Bartelmes, Gabi and Dieterich, Christoph and Sommer, Ralf J},
    number = {1},
    month = {1},
    pages = {13},
    volume = {11},
    publisher = {BioMed Central Ltd},
    url = {http://www.pubmedcentral.nih.gov/articlerender.fcgi?artid=3032686&tool=pmcentrez&rendertype=abstract},
    doi = {10.1186/1471-2148-11-13},
    issn = {1471-2148},
    pmid = {21232122},
    keywords = {Amino Acid Sequence, Animals, Cellulase, Cellulase: chemistry, Cellulase: genetics, Cellulase: metabolism, Gene Transfer, Horizontal, Genome, Helminth, Helminth Proteins, Helminth Proteins: chemistry, Helminth Proteins: genetics, Helminth Proteins: metabolism, Molecular Sequence Data, Nematoda, Nematoda: classification, Nematoda: enzymology, Nematoda: genetics, Sequence Alignment}
}

@article{Gogarten2005,
    title = {{Horizontal gene transfer, genome innovation and evolution.}},
    year = {2005},
    journal = {Nature Reviews Microbiology},
    author = {Gogarten, J Peter and Townsend, Jeffrey P},
    number = {9},
    pages = {679--687},
    volume = {3},
    isbn = {1740-1526 (Print)},
    doi = {10.1038/nrmicro1204},
    issn = {1740-1526},
    pmid = {16138096}
}

@misc{Philippe1998,
    title = {{How good are deep phylogenetic trees?}},
    year = {1998},
    booktitle = {Current Opinion in Genetics and Development},
    author = {Philippe, Hervé and Laurent, Jacqueline},
    number = {6},
    pages = {616--623},
    volume = {8},
    isbn = {0959-437X},
    doi = {10.1016/S0959-437X(98)80028-2},
    issn = {0959437X},
    pmid = {9914208}
}

@article{Miklos2008,
    title = {{How reliably can we predict the reliability of protein structure predictions?}},
    year = {2008},
    journal = {BMC bioinformatics},
    author = {Mikl{\'{o}}s, István and Nov{\'{a}}k, Adám and Dombai, Balázs and Hein, Jotun},
    month = {1},
    pages = {137},
    volume = {9},
    url = {http://www.pubmedcentral.nih.gov/articlerender.fcgi?artid=2324098&tool=pmcentrez&rendertype=abstract},
    doi = {10.1186/1471-2105-9-137},
    issn = {1471-2105},
    pmid = {18315874},
    keywords = {Algorithms, Amino Acid Sequence, Computer Simulation, Data Interpretation, Statistical, Models, Chemical, Models, Molecular, Molecular Sequence Data, Proteins, Proteins: chemistry, Proteins: ultrastructure, Reproducibility of Results, Sensitivity and Specificity, Sequence Alignment, Sequence Alignment: methods, Sequence Analysis, Protein, Sequence Analysis, Protein: methods, Stochastic Processes}
}

@article{Mallet2016,
    title = {{How reticulated are species?}},
    year = {2016},
    journal = {BioEssays},
    author = {Mallet, James and Besansky, Nora and Hahn, Matthew W},
    number = {2},
    month = {2},
    pages = {140--149},
    volume = {38},
    url = {http://doi.wiley.com/10.1002/bies.201500149},
    doi = {10.1002/bies.201500149},
    issn = {02659247},
    pmid = {26709836},
    keywords = {admixture, homoplasy, introgression, phylogenetic discordance, speciation, species concepts, tree of life}
}

@article{Streicher2015,
    title = {{How Should Genes and Taxa be Sampled for Phylogenomic Analyses with Missing Data? An Empirical Study in Iguanian Lizards}},
    year = {2016},
    journal = {Systematic Biology},
    author = {Streicher, Jeffrey W. and Schulte, James A. and Wiens, John J},
    number = {1},
    month = {1},
    pages = {128--145},
    volume = {65},
    url = {http://sysbio.oxfordjournals.org/content/early/2015/09/01/sysbio.syv058.abstract https://academic.oup.com/sysbio/article-lookup/doi/10.1093/sysbio/syv058},
    isbn = {8450820146},
    doi = {10.1093/sysbio/syv058},
    issn = {1063-5157},
    pmid = {26330450},
    arxivId = {arXiv:1312.0914v1},
    keywords = {Missing data, Reptilia, Squamata, UCEs, phylogenomics, species tree, taxon sampling}
}

@misc{Compeau2011,
    title = {{How to apply de Bruijn graphs to genome assembly}},
    year = {2011},
    booktitle = {Nature Biotechnology},
    author = {Compeau, Phillip E C and Pevzner, Pavel A and Tesler, Glenn},
    pages = {987--991},
    volume = {29},
    isbn = {0000110010111},
    doi = {10.1038/nbt.2023},
    issn = {1087-0156},
    pmid = {22068540},
    arxivId = {doi:10.1038/nbt.2023}
}

@misc{Carstens2013,
    title = {{How to fail at species delimitation}},
    year = {2013},
    booktitle = {Molecular Ecology},
    author = {Carstens, Bryan C. and Pelletier, Tara A. and Reid, Noah M. and Satler, Jordan D.},
    pages = {4369--4383},
    volume = {22},
    isbn = {1365-294X (Electronic){\textbackslash}n0962-1083 (Linking)},
    doi = {10.1111/mec.12413},
    issn = {09621083},
    pmid = {23855767},
    keywords = {coalescent, phylogeography, species delimitation}
}

@article{Cori2014,
    title = {{HPTN 071 (PopART): A Cluster-Randomized Trial of the Population Impact of an HIV Combination Prevention Intervention Including Universal Testing and Treatment: Mathematical Model}},
    year = {2014},
    journal = {PLoS ONE},
    author = {Cori, Anne and Ayles, Helen and Beyers, Nulda and Schaap, Ab and Floyd, Sian and Sabapathy, Kalpana and Eaton, Jeffrey W. and Hauck, Katharina and Smith, Peter and Griffith, Sam and Moore, Ayana and Donnell, Deborah and Vermund, Sten H. and Fidler, Sarah and Hayes, Richard and Fraser, Christophe},
    editor = {Polis, Michael Alan},
    number = {1},
    month = {1},
    pages = {e84511},
    volume = {9},
    url = {http://dx.plos.org/10.1371/journal.pone.0084511},
    isbn = {10.1371/journal.pone.0084511},
    doi = {10.1371/journal.pone.0084511},
    issn = {1932-6203},
    pmid = {24454728}
}

@article{Dennis2016,
    title = {{Human adaptation and evolution by segmental duplication}},
    year = {2016},
    journal = {Current opinion in genetics {\&} development},
    author = {Dennis, Megan Y and Eichler, Evan E.},
    pages = {44--52},
    volume = {41},
    publisher = {Elsevier},
    issn = {0959-437X}
}

@article{Knights2011,
    title = {{Human-Associated Microbial Signatures: Examining Their Predictive Value}},
    year = {2011},
    journal = {Cell Host {\&} Microbe},
    author = {Knights, Dan and Parfrey, Laura Wegener and Zaneveld, Jesse and Lozupone, Catherine and Knight, Rob},
    number = {4},
    month = {10},
    pages = {292--296},
    volume = {10},
    url = {http://linkinghub.elsevier.com/retrieve/pii/S1931312811002873},
    isbn = {1934-6069 (Electronic){\textbackslash}r1931-3128 (Linking)},
    doi = {10.1016/j.chom.2011.09.003},
    issn = {19313128},
    pmid = {22018228}
}

@article{Bryant1996,
    title = {{Hunting for trees in binary character sets: efficient algorithms for extraction, enumeration, and optimization.}},
    year = {1996},
    journal = {Journal of Computational Biology},
    author = {Bryant, D},
    number = {2},
    pages = {275--88},
    volume = {3}
}

@article{Weitemier2014,
    title = {{Hyb-Seq: Combining Target Enrichment and Genome Skimming for Plant Phylogenomics}},
    year = {2014},
    journal = {Applications in Plant Sciences},
    author = {Weitemier, Kevin and Straub, Shannon C. K. and Cronn, Richard C. and Fishbein, Mark and Schmickl, Roswitha and McDonnell, Angela and Liston, Aaron},
    number = {9},
    month = {9},
    pages = {1400042},
    volume = {2},
    url = {http://doi.wiley.com/10.3732/apps.1400042},
    doi = {10.3732/apps.1400042},
    issn = {2168-0450}
}

@article{Pfeiffer2010,
    title = {{Hybrid MPI/Pthreads parallelization of the RAxML phylogenetics code}},
    year = {2010},
    journal = {Parallel {\&} Distributed Processing, {\ldots}},
    author = {Pfeiffer, Wayne and Stamatakis, Alexandros},
    url = {http://ieeexplore.ieee.org/xpls/abs_all.jsp?arnumber=5470900},
    keywords = {hybrid parallelization, mpi, phylogene-, pthreads}
}

@article{Mallet2007,
    title = {{Hybrid speciation}},
    year = {2007},
    journal = {Nature},
    author = {Mallet, James},
    number = {7133},
    month = {3},
    pages = {279--283},
    volume = {446},
    url = {http://www.nature.com/articles/nature05706},
    doi = {10.1038/nature05706},
    issn = {0028-0836}
}

@article{Than2006,
    title = {{Identifiability Issues in Phylogeny-Based Detection of Horizontal Gene Transfer}},
    year = {2006},
    journal = {Comparative Genomics},
    author = {Than, Cuong and Ruths, Derek and Innan, Hideki and Nakhleh, Luay},
    editor = {Bourque, Guillaume and El-Mabrouk, Nadia},
    chapter = {17},
    pages = {215--229},
    series = {Lecture Notes in Computer Science},
    volume = {4205},
    publisher = {Springer Berlin / Heidelberg},
    url = {http://www.springerlink.com/content/f6324062713r664j},
    isbn = {9783540445296},
    doi = {10.1007/11864127{\_}17}
}

@article{Durden2017,
    title = {{Identifiability of phylogenetic parameters from k-mer data under the coalescent}},
    year = {2017},
    author = {Durden, Chris and Sullivant, Seth},
    month = {5},
    url = {http://arxiv.org/abs/1705.06993},
    arxivId = {1705.06993}
}

@article{Hebert2004,
    title = {{Identification of Birds through DNA Barcodes}},
    year = {2004},
    journal = {PLoS Biology},
    author = {Hebert, Paul D. N and Stoeckle, Mark Y. and Zemlak, Tyler S. and Francis, Charles M.},
    editor = {{Charles Godfray}},
    number = {10},
    month = {9},
    pages = {e312},
    volume = {2},
    url = {https://dx.plos.org/10.1371/journal.pbio.0020312},
    doi = {10.1371/journal.pbio.0020312},
    issn = {1545-7885}
}

@article{Smith1981,
    title = {{Identification of common molecular subsequences}},
    year = {1981},
    journal = {Journal of Molecular Biology},
    author = {Smith, Temple F. and Waterman, Michael S.},
    number = {1},
    pages = {195--197},
    volume = {147},
    url = {http://www.ncbi.nlm.nih.gov/pubmed/7265238},
    doi = {10.1016/0022-2836(81)90087-5},
    issn = {0022-2836},
    pmid = {7265238}
}

@article{Ulitsky2007,
    title = {{Identification of functional modules using network topology and high-throughput data.}},
    year = {2007},
    journal = {BMC systems biology},
    author = {Ulitsky, Igor and Shamir, Ron},
    pages = {8},
    volume = {1},
    isbn = {1752-0509},
    doi = {10.1186/1752-0509-1-8},
    issn = {1752-0509},
    pmid = {17408515}
}

@article{Kubatko2009,
    title = {{Identifying hybridization events in the presence of coalescence via model selection.}},
    year = {2009},
    journal = {Systematic biology},
    author = {Kubatko, Laura S},
    number = {5},
    month = {10},
    pages = {478--88},
    volume = {58},
    url = {http://sysbio.oxfordjournals.org/cgi/content/abstract/58/5/478},
    doi = {10.1093/sysbio/syp055},
    issn = {1076-836X},
    pmid = {20525602},
    keywords = {Classification, Classification: methods, Computational Biology, Computational Biology: methods, Computer Simulation, Evolution, Molecular, Hybridization, Genetic, Likelihood Functions, Models, Genetic, Phylogeny, Species Specificity}
}

@article{Kimball2013,
    title = {{Identifying localized biases in large datasets: a case study using the avian tree of life.}},
    year = {2013},
    journal = {Molecular phylogenetics and evolution},
    author = {Kimball, Rebecca T and Wang, Ning and Heimer-McGinn, Victoria and Ferguson, Carly and Braun, Edward L},
    number = {3},
    month = {12},
    pages = {1021--32},
    volume = {69},
    publisher = {Elsevier Inc.},
    url = {http://www.ncbi.nlm.nih.gov/pubmed/23791948},
    doi = {10.1016/j.ympev.2013.05.029},
    issn = {1095-9513},
    pmid = {23791948}
}

@article{Akbari2018,
    title = {{Identifying the favored mutation in a positive selective sweep}},
    year = {2018},
    journal = {Nature Methods},
    author = {Akbari, Ali and Vitti, Joseph J and Iranmehr, Arya and Bakhtiari, Mehrdad and Sabeti, Pardis C and Mirarab, Siavash and Bafna, Vineet},
    number = {4},
    month = {2},
    pages = {279--282},
    volume = {15},
    publisher = {Nature Publishing Group},
    url = {http://www.nature.com/doifinder/10.1038/nmeth.4606},
    doi = {10.1038/nmeth.4606},
    issn = {1548-7091}
}

@article{Allman,
    title = {{Identifying the rooted species tree from the distribution of unrooted gene trees under the coalescent}},
    year = {2011},
    journal = {J. Math. Biol.},
    author = {Allman, E S and Degnan, James H. and Rhodes, J A},
    pages = {833--862},
    volume = {62}
}

@article{Goloboff2015,
    title = {{Identifying unstable taxa: Efficient implementation of triplet-based measures of stability, and comparison with Phyutility and RogueNaRok}},
    year = {2015},
    journal = {Molecular Phylogenetics and Evolution},
    author = {Goloboff, Pablo A. and Szumik, Claudia A.},
    pages = {93--104},
    volume = {88},
    doi = {10.1016/j.ympev.2015.04.003},
    issn = {10959513},
    pmid = {25865266},
    keywords = {Ambiguity, Phylogenetic analysis, Reduced consensus, Rogue taxa, Unstable taxa}
}

@article{Safonova2019,
    title = {{IgEvolution: clonal analysis of antibody repertoires}},
    year = {2019},
    journal = {bioRxiv},
    author = {Safonova, Yana and Pevzner, Pavel A.},
    pages = {725424},
    url = {https://www.biorxiv.org/content/10.1101/725424v1},
    doi = {10.1101/725424}
}

@article{Safonova2015,
    title = {{IgRepertoireConstructor: a novel algorithm for antibody repertoire construction and immunoproteogenomics analysis.}},
    year = {2015},
    journal = {Bioinformatics},
    author = {Safonova, Yana and Bonissone, Stefano and Kurpilyansky, Eugene and Starostina, Ekaterina and Lapidus, Alla and Stinson, Jeremy and DePalatis, Laura and Sandoval, Wendy and Lill, Jennie and Pevzner, Pavel A},
    number = {12},
    month = {6},
    pages = {i53-i61},
    volume = {31},
    url = {http://bioinformatics.oxfordjournals.org/cgi/content/long/31/12/i53},
    doi = {10.1093/bioinformatics/btv238},
    issn = {1367-4811},
    pmid = {26072509}
}

@article{Chaudhary2010,
    title = {{iGTP: a software package for large-scale gene tree parsimony analysis.}},
    year = {2010},
    journal = {BMC bioinformatics},
    author = {Chaudhary, Ruchi and Bansal, Mukul S and Wehe, André and Fern{\'{a}}ndez-Baca, David and Eulenstein, Oliver},
    number = {1},
    month = {1},
    pages = {574},
    volume = {11},
    publisher = {BioMed Central Ltd},
    url = {http://www.pubmedcentral.nih.gov/articlerender.fcgi?artid=3002902&tool=pmcentrez&rendertype=abstract},
    doi = {10.1186/1471-2105-11-574},
    issn = {1471-2105},
    pmid = {21092314},
    keywords = {Algorithms, Databases, Genetic, Evolution, Molecular, Gene Duplication, Genome, Genomics, Genomics: methods, Phylogeny, Software}
}

@article{Novitsky2014,
    title = {{Impact of Sampling Density on the Extent of HIV Clustering.}},
    year = {2014},
    journal = {AIDS research and human retroviruses},
    author = {Novitsky, Vlad and Moyo, Sikhulile and Lei, Quanhong and DeGruttola, Victor and Essex, Myron},
    number = {00},
    pages = {1--10},
    volume = {30},
    url = {http://www.ncbi.nlm.nih.gov/pubmed/25275430},
    doi = {10.1089/aid.2014.0173},
    issn = {1931-8405},
    pmid = {25275430}
}

@article{Meredith2011,
    title = {{Impacts of the Cretaceous Terrestrial Revolution and KPg extinction on mammal diversification.}},
    year = {2011},
    journal = {Science},
    author = {Meredith, Robert W and Jane{\v{c}}ka, JE and Gatesy, John and Ryder, Oliver a and Fisher, Colleen a and Teeling, Emma C and Goodbla, Alisha and Eizirik, Eduardo and Sim{\~{a}}o, Taiz L L and Stadler, Tanja and Rabosky, Daniel L and Honeycutt, Rodney L and Flynn, John J and Ingram, Colleen M and Steiner, Cynthia and Williams, Tiffani L and Robinson, Terence J and Burk-Herrick, Angela and Westerman, Michael and Ayoub, Nadia a and Springer, Mark S and Murphy, William J},
    number = {6055},
    pages = {521--4},
    volume = {334},
    url = {http://www.ncbi.nlm.nih.gov/pubmed/21940861},
    isbn = {0036-8075},
    doi = {10.1126/science.1211028},
    issn = {1095-9203},
    pmid = {21940861},
    keywords = {Animals, Biological Evolution, Evolution, Molecular, Extinction, Biological, Fossils, Mammals, Mammals: classification, Mammals: genetics, Molecular Sequence Data, Phylogeny}
}

@article{Edwards2016,
    title = {{Implementing and testing the multispecies coalescent model: A valuable paradigm for phylogenomics}},
    year = {2016},
    journal = {Molecular Phylogenetics and Evolution},
    author = {Edwards, Scott V and Xi, Zhenxiang and Janke, Axel and Faircloth, Brant C and McCormack, John E and Glenn, Travis C. and Zhong, Bojian and Wu, Shaoyuan and Lemmon, Emily Moriarty and Lemmon, Alan R and Leach{\'{e}}, Adam D and Liu, Liang and Davis, Charles C.},
    pages = {447--462},
    volume = {94},
    publisher = {Elsevier Inc.},
    url = {http://dx.doi.org/10.1016/j.ympev.2015.10.027},
    isbn = {1095-9513 (Electronic)
1055-7903 (Linking)},
    doi = {10.1016/j.ympev.2015.10.027},
    issn = {10959513},
    pmid = {26518740}
}

@article{Bansal2015,
    title = {{Improved gene tree error correction in the presence of horizontal gene transfer}},
    year = {2015},
    journal = {Bioinformatics},
    author = {Bansal, Mukul S and Wu, Yi-Chieh and Alm, Eric J and Kellis, Manolis},
    number = {8},
    month = {4},
    pages = {1211--1218},
    volume = {31},
    url = {https://academic.oup.com/bioinformatics/article-lookup/doi/10.1093/bioinformatics/btu806},
    doi = {10.1093/bioinformatics/btu806},
    issn = {1460-2059},
    pmid = {25481006}
}

@article{Kraken-II,
    title = {{Improved metagenomic analysis with Kraken 2}},
    year = {2019},
    journal = {Genome Biology},
    author = {Wood, Derrick E. and Lu, Jennifer and Langmead, Ben},
    number = {1},
    month = {12},
    pages = {257},
    volume = {20},
    url = {https://genomebiology.biomedcentral.com/articles/10.1186/s13059-019-1891-0},
    doi = {10.1186/s13059-019-1891-0},
    issn = {1474-760X}
}

@article{Yang2018,
    title = {{Improved transcriptome sampling pinpoints 26 ancient and more recent polyploidy events in Caryophyllales, including two allopolyploidy events}},
    year = {2018},
    journal = {New Phytologist},
    author = {Yang, Ya and Moore, Michael J. and Brockington, Samuel F. and Mikenas, Jessica and Olivieri, Julia and Walker, Joseph F. and Smith, Stephen A.},
    number = {2},
    month = {1},
    pages = {855--870},
    volume = {217},
    url = {http://doi.wiley.com/10.1111/nph.14812},
    doi = {10.1111/nph.14812},
    issn = {0028646X},
    keywords = {Caryophyllales, Ks plot, allopolyploidy, genome duplication, modified phylome, polyploidy}
}

@article{Lartillot2008,
    title = {{Improvement of molecular phylogenetic inference and the phylogeny of Bilateria}},
    year = {2008},
    journal = {Philosophical transactions of the Royal Society of London. Series B, Biological sciences},
    author = {Lartillot, Nicolas and Philippe, Hervé},
    number = {1496},
    pages = {1463--1472},
    volume = {363},
    url = {http://rstb.royalsocietypublishing.org/content/363/1496/1463.short},
    institution = {Laboratoire d'Informatique, de Robotique et de Micro{\'{e}}lectronique de Montpellier, CNRS-Universit{\'{e}} de Montpellier 2, 34392 Montpellier Cedex 5, France.}
}

@inproceedings{Yanghua2016,
    title = {{Improving classification accuracy of a machine learning approach for fpga timing closure}},
    year = {2016},
    booktitle = {Field-Programmable Custom Computing Machines (FCCM), 2016 IEEE 24th Annual International Symposium on},
    author = {Yanghua, Que and Kapre, Nachiket and Ng, Harnhua and Teo, Kirvy},
    pages = {80--83},
    publisher = {IEEE},
    isbn = {1509023569}
}

@inproceedings{Tang2005,
    title = {{Improving genome rearrangement phylogeny using sequence-style parsimony}},
    year = {2005},
    booktitle = {Bioinformatics and Bioengineering.},
    author = {Tang, Jijun and Wang, Li-San},
    pages = {137--144},
    publisher = {IEEE},
    isbn = {0769524761}
}

@article{Koslicki2019,
    title = {{Improving MinHash via the containment index with applications to metagenomic analysis}},
    year = {2019},
    journal = {Applied Mathematics and Computation},
    author = {Koslicki, David and Zabeti, Hooman},
    month = {8},
    pages = {206--215},
    volume = {354},
    url = {https://linkinghub.elsevier.com/retrieve/pii/S009630031930116X},
    doi = {10.1016/j.amc.2019.02.018},
    issn = {00963003}
}

@article{Woods1991,
    title = {{In Vivo Regulation of Virulence in Pseudomonas aeruginosa Associated with Genetic Rearrangement}},
    year = {1991},
    journal = {Journal of Infectious Diseases},
    author = {Woods, D. E. and Sokol, P. A. and Bryan, L. E. and Storey, D. G. and Mattingly, S. J. and Vogel, H. J. and Ceri, H.},
    number = {1},
    month = {1},
    pages = {143--149},
    volume = {163},
    url = {https://academic.oup.com/jid/article-lookup/doi/10.1093/infdis/163.1.143},
    doi = {10.1093/infdis/163.1.143},
    issn = {0022-1899}
}

@article{tkf92,
    title = {{Inching toward reality: an improved likelihood model of sequence evolution.}},
    year = {1992},
    journal = {Journal of molecular evolution},
    author = {Thorne, Jeffrey L and Kishino, Hirohisa and Felsenstein, Joseph},
    number = {1},
    month = {1},
    pages = {3--16},
    volume = {34},
    url = {http://www.ncbi.nlm.nih.gov/pubmed/1556741},
    issn = {0022-2844},
    pmid = {1556741},
    keywords = {Animals, Base Sequence, Biological Evolution, DNA, Genetic, Humans, Mathematics, Models, Molecular Sequence Data, Sequence Alignment}
}

@article{Wagner2014,
    title = {{Incidence and prevalence of intrasubtype HIV-1 dual infection in at-risk men in the United States}},
    year = {2014},
    journal = {Journal of Infectious Diseases},
    author = {Wagner, Gabriel a. and Pacold, Mary E. and Kosakovsky Pond, Sergei L and Caballero, Gemma and Chaillon, Antoine and Rudolph, Abby E. and Morris, Sheldon R. and Little, Susan and Richman, Douglas D. and Smith, Davey M.},
    number = {7},
    pages = {1032--1038},
    volume = {209},
    doi = {10.1093/infdis/jit633},
    issn = {15376613},
    pmid = {24273040},
    keywords = {HIV-1 coinfection, HIV-1 superinfection, acute and early infection, intrasubtype HIV-1 dual infection, ultradeep sequencing}
}

@article{glass,
    title = {{Incomplete lineage sorting: consistent phylogeny estimation from multiple loci.}},
    year = {2010},
    journal = {IEEE/ACM Transactions on Computational Biology and Bioinformatics (TCBB)},
    author = {Mossel, Elchanan and Roch, Sebastien},
    number = {1},
    month = {1},
    pages = {166--171},
    volume = {7},
    url = {http://dl.acm.org/citation.cfm?id=1719272.1719288},
    doi = {10.1109/TCBB.2008.66},
    issn = {1557-9964},
    pmid = {20150678},
    keywords = {Algorithms, Animals, Biological Evolution, Chromosome Mapping, Chromosome Mapping: methods, Computer Simulation, Genetic, Humans, Linkage Disequilibrium, Linkage Disequilibrium: genetics, Models, Phylogeny}
}

@article{Wertheim2012,
    title = {{Inconsistencies in Estimating the Age of HIV-1 Subtypes Due to Heterotachy}},
    year = {2012},
    journal = {Molecular Biology and Evolution},
    author = {Wertheim, Joel O. and Fourment, Mathieu and Kosakovsky Pond, Sergei L.},
    number = {2},
    month = {2},
    pages = {451--456},
    volume = {29},
    url = {https://academic.oup.com/mbe/article-lookup/doi/10.1093/molbev/msr266},
    doi = {10.1093/molbev/msr266},
    issn = {0737-4038},
    keywords = {HIV-1, molecular clock, rate variation}
}

@article{KubatkoDegnan2007,
    title = {{Inconsistency of phylogenetic estimates from concatenated data under coalescence}},
    year = {2007},
    journal = {Systematic Biology},
    author = {Kubatko, Laura S and Degnan, James H.},
    pages = {17--24},
    volume = {56},
    url = {http://sysbio.oxfordjournals.org/content/56/1/17.short}
}

@article{Solis-Lemus2016,
    title = {{Inconsistency of Species Tree Methods under Gene Flow}},
    year = {2016},
    journal = {Systematic Biology},
    author = {Sol{\'{i}}s-Lemus, Claudia and Yang, Mengyao and An{\'{e}}, Cécile},
    number = {5},
    month = {9},
    pages = {843--851},
    volume = {65},
    url = {https://academic.oup.com/sysbio/article-lookup/doi/10.1093/sysbio/syw030},
    doi = {10.1093/sysbio/syw030},
    issn = {1063-5157},
    keywords = {ASTRAL, Anomalous gene trees, NJst, PhyloNet, coalescent, concatenation, hybridization, network}
}

@article{Seo2005,
    title = {{Incorporating gene-specific variation when inferring and evaluating optimal evolutionary tree topologies from multilocus sequence data.}},
    year = {2005},
    journal = {Proceedings of the National Academy of Sciences},
    author = {Seo, Tae-Kun and Kishino, Hirohisa and Thorne, Jeffrey L},
    number = {12},
    pages = {4436--41},
    volume = {102},
    url = {http://www.pubmedcentral.nih.gov/articlerender.fcgi?artid=555482&tool=pmcentrez&rendertype=abstract},
    isbn = {0408313102},
    doi = {10.1073/pnas.0408313102},
    issn = {0027-8424},
    pmid = {15764703},
    keywords = {Biological Evolution, Databases, Genetic, Genetic Techniques, Genetic Variation, Likelihood Functions, Models, Phylogeny}
}

@article{Zwickl2002,
    title = {{Increased taxon sampling greatly reduces phylogenetic error.}},
    year = {2002},
    journal = {Systematic biology},
    author = {Zwickl, Derrick Joel and Hillis, David M},
    number = {4},
    month = {8},
    pages = {588--98},
    volume = {51},
    url = {http://sysbio.oxfordjournals.org/cgi/content/abstract/51/4/588},
    doi = {10.1080/10635150290102339},
    issn = {1063-5157},
    pmid = {12228001},
    keywords = {Likelihood Functions, Phylogeny, Research Design}
}

@article{Fletcher2009,
    title = {{INDELible: A flexible simulator of biological sequence evolution}},
    year = {2009},
    journal = {Molecular Biology and Evolution},
    author = {Fletcher, William and Yang, Ziheng},
    number = {8},
    pages = {1879--1888},
    volume = {26},
    isbn = {0737-4038},
    doi = {10.1093/molbev/msp098},
    issn = {07374038},
    pmid = {19423664},
    keywords = {Codon models, Deletion, Indels, Insertion, Nonstationary process, Simulation}
}

@article{indelible,
    title = {{INDELible: A Flexible Simulator of Biological Sequence Evolution}},
    year = {2009},
    journal = {Molecular Biology and Evolution},
    author = {Fletcher, W. and Yang, Z.},
    number = {8},
    month = {8},
    pages = {1879--1888},
    volume = {26},
    url = {https://academic.oup.com/mbe/article-lookup/doi/10.1093/molbev/msp098},
    doi = {10.1093/molbev/msp098},
    issn = {0737-4038}
}

@inproceedings{Bader2001,
    title = {{Industrial applications of high-performance computing for phylogeny reconstruction}},
    year = {2001},
    booktitle = {Commercial Applications for High-Performance Computing},
    author = {Bader, David A and Moret, Bernard M E and Vawter, Lisa},
    pages = {159--169},
    volume = {4528},
    publisher = {International Society for Optics and Photonics}
}

@article{Salichos2013,
    title = {{Inferring ancient divergences requires genes with strong phylogenetic signals}},
    year = {2013},
    journal = {Nature},
    author = {Salichos, Leonidas and Rokas, Antonis},
    number = {7449},
    pages = {327--31},
    volume = {497},
    publisher = {Nature Publishing Group},
    url = {http://www.nature.com/nature/journal/vaop/ncurrent/full/nature12130.html},
    isbn = {doi:10.1038/nature12130},
    doi = {10.1038/nature12130},
    issn = {1476-4687},
    pmid = {23657258},
    keywords = {Candida, Candida: genetics, Databases, Evolution, Fungal, Fungal: genetics, Genes, Genetic, Genome, Models, Molecular, Phylogeny, Saccharomyces, Saccharomyces: genetics, Sequence Alignment, Time Factors}
}

@article{Boc2010,
    title = {{Inferring and validating horizontal gene transfer events using bipartition dissimilarity}},
    year = {2010},
    journal = {Systematic Biology},
    author = {Boc, Alix and Philippe, Hervé and Makarenkov, Vladimir},
    number = {2},
    pages = {195--211},
    volume = {59},
    isbn = {1063-5157},
    doi = {10.1093/sysbio/syp103},
    issn = {10635157},
    pmid = {20525630},
    keywords = {Bipartition dissimilarity, Bootstrap analysis, Horizontal gene transfer, Least squares, Phylogenetic tree, Quartet distance, Robinson and Foulds topological distance}
}

@article{elw,
    title = {{Inferring confidence sets of possibly misspecified gene trees.}},
    year = {2002},
    journal = {Proceedings. Biological sciences / The Royal Society},
    author = {Strimmer, Korbinian and Rambaut, Andrew},
    number = {1487},
    month = {1},
    pages = {137--142},
    volume = {269},
    url = {http://www.pubmedcentral.nih.gov/articlerender.fcgi?artid=1690879&tool=pmcentrez&rendertype=abstract},
    doi = {10.1098/rspb.2001.1862},
    issn = {0962-8452},
    pmid = {11798428},
    keywords = {Animals, Biological Evolution, Computer Simulation, DNA, Genetic, HIV-1, HIV-1: genetics, Humans, Mitochondrial, Mitochondrial: analysis, Models, Species Specificity, Statistical}
}

@article{Stolzer2012,
    title = {{Inferring duplications, losses, transfers and incomplete lineage sorting with nonbinary species trees.}},
    year = {2012},
    journal = {Bioinformatics},
    author = {Stolzer, Maureen and Lai, Han and Xu, Minli and Sathaye, Deepa and Vernot, Benjamin and Durand, Dannie},
    number = {18},
    month = {9},
    pages = {i409-i415},
    volume = {28},
    url = {http://bioinformatics.oxfordjournals.org/content/28/18/i409.abstract},
    doi = {10.1093/bioinformatics/bts386},
    issn = {1367-4811},
    pmid = {22962460},
    keywords = {Algorithms, Evolution, Molecular, Gene Duplication, Gene Transfer, Horizontal, Models, Genetic, Multigene Family, Phylogeny, Software}
}

@article{Bayzid2013a,
    title = {{Inferring optimal species trees under gene duplication and loss.}},
    year = {2013},
    journal = {Pacific Symposium on Biocomputing},
    author = {Bayzid, Md. Shamsuzzoha M.S. and Mirarab, Siavash and Warnow, Tandy},
    pages = {250--261},
    volume = {18},
    url = {http://europepmc.org/abstract/MED/23424130},
    address = {Department of Computer Science, The University of Texas at Austin, Austin, Texas 78712, USA.},
    isbn = {9781627480161},
    keywords = {Clique, Gene duplication and loss, Incomplete lineage sorting}
}

@article{Solis-Lemus2016a,
    title = {{Inferring Phylogenetic Networks with Maximum Pseudolikelihood under Incomplete Lineage Sorting}},
    year = {2016},
    journal = {PLOS Genetics},
    author = {Sol{\'{i}}s-Lemus, Claudia and An{\'{e}}, Cécile},
    editor = {Edwards, Scott},
    number = {3},
    month = {3},
    pages = {e1005896},
    volume = {12},
    url = {http://dx.plos.org/10.1371/journal.pgen.1005896},
    isbn = {1553-7404},
    doi = {10.1371/journal.pgen.1005896},
    issn = {1553-7404},
    pmid = {26950302},
    arxivId = {1509.06075}
}

@book{Felsenstein2003,
    title = {{Inferring phylogenies}},
    year = {2003},
    booktitle = {Sunderland},
    author = {Felsenstein, Joseph},
    isbn = {0878931775}
}

@article{GaltierGouy,
    title = {{Inferring phylogenies from DNA sequences of unequal base compositions.}},
    year = {1995},
    journal = {Proceedings of the National Academy of Sciences},
    author = {Galtier, N and Gouy, M},
    number = {24},
    month = {11},
    pages = {11317--11321},
    volume = {92},
    url = {http://www.pnas.org/cgi/doi/10.1073/pnas.92.24.11317},
    isbn = {0027-8424 (Print){\textbackslash}n0027-8424 (Linking)},
    doi = {10.1073/pnas.92.24.11317},
    issn = {0027-8424},
    pmid = {7479987}
}

@article{MaddisonKnowles2006,
    title = {{Inferring Phylogeny Despite Incomplete Lineage Sorting}},
    year = {2006},
    journal = {Systematic Biology},
    author = {Maddison, Wayne P. and Knowles, L Lacey},
    number = {1},
    month = {2},
    pages = {21--30},
    volume = {55},
    url = {http://www.ncbi.nlm.nih.gov/pubmed/16507521},
    doi = {10.1080/10635150500354928},
    issn = {1063-5157},
    pmid = {16507521},
    keywords = {Evolution, Genetic, Genetic Speciation, Genetics, Molecular, Phylogeny, Polymorphism, Population, Selection Bias}
}

@article{Elhanati2015,
    title = {{Inferring processes underlying B-cell repertoire diversity.}},
    year = {2015},
    journal = {Philosophical transactions of the Royal Society of London. Series B, Biological sciences},
    author = {Elhanati, Yuval and Sethna, Zachary and Marcou, Quentin and Callan, Curtis G and Mora, Thierry and Walczak, Aleksandra M},
    number = {1676},
    pages = {015115},
    volume = {370},
    url = {http://jnl-biorxiv.drupal-stage-jnl-web01.highwire.org/content/early/2015/02/11/015115.abstract},
    doi = {10.1101/015115},
    issn = {1471-2970},
    pmid = {26194757},
    arxivId = {arXiv:1502.03136v2},
    keywords = {bioinformatics, biophysics, computational biology, immunology}
}

@article{snapp,
    title = {{Inferring species trees directly from biallelic genetic markers: Bypassing gene trees in a full coalescent analysis}},
    year = {2012},
    journal = {Molecular Biology and Evolution},
    author = {Bryant, David and Bouckaert, Remco and Felsenstein, Joseph and Rosenberg, Noah A. and Roychoudhury, Arindam},
    number = {8},
    pages = {1917--1932},
    volume = {29},
    isbn = {0737-4038, 1537-1719},
    doi = {10.1093/molbev/mss086},
    issn = {07374038},
    pmid = {22422763},
    arxivId = {0910.4193},
    keywords = {AFLP, SNAPP, SNP, effective population size, multispecies coalescent, species trees}
}

@article{Chaudhary2013,
    title = {{Inferring species trees from incongruent multi-copy gene trees using the Robinson-Foulds distance.}},
    year = {2013},
    journal = {Algorithms for Molecular Biology},
    author = {Chaudhary, Ruchi and Burleigh, J Gordon and Fern{\'{a}}ndez-Baca, David},
    pages = {28},
    volume = {8},
    url = {http://www.pubmedcentral.nih.gov/articlerender.fcgi?artid=3874668&tool=pmcentrez&rendertype=abstract},
    doi = {10.1186/1748-7188-8-28},
    issn = {1748-7188},
    pmid = {24180377},
    arxivId = {1210.2665}
}

@article{Pagel1999,
    title = {{Inferring the historical patterns of biological evolution.}},
    year = {1999},
    journal = {Nature},
    author = {Pagel, M},
    number = {6756},
    pages = {877--884},
    volume = {401},
    isbn = {0028-0836 (Print)},
    doi = {10.1038/44766},
    issn = {0028-0836},
    pmid = {10553904}
}

@article{El-Kebir2016,
    title = {{Inferring the mutational history of a tumor using multi-state perfect phylogeny mixtures}},
    year = {2016},
    journal = {Cell Systems},
    author = {El-Kebir, Mohammed and Satas, Gryte and Oesper, Layla and Raphael, Benjamin J},
    number = {1},
    pages = {43--53},
    volume = {3},
    publisher = {Elsevier},
    issn = {2405-4712}
}

@article{Huelsenbeck2002,
    title = {{Inferring the root of a phylogenetic tree.}},
    year = {2002},
    journal = {Systematic biology},
    author = {Huelsenbeck, John P and Bollback, Jonathan P and Levine, Amy M},
    number = {1},
    pages = {32--43},
    volume = {51},
    url = {http://sysbio.oxfordjournals.org/content/51/1/32.short},
    isbn = {1063-5157},
    doi = {10.1080/106351502753475862},
    issn = {1063-5157},
    pmid = {11943091},
    keywords = {Bayes Theorem, Computer Simulation, DNA, DNA: genetics, Databases, Genetic, Markov Chains, Models, Nucleic Acid, Phylogeny}
}

@article{doi:10.1093/bioinformatics/btw450,
    title = {{Information-optimal genome assembly via sparse read-overlap graphs}},
    year = {2016},
    journal = {Bioinformatics},
    author = {Shomorony, Ilan and Kim, Samuel H and Courtade, Thomas A and Tse, David N C},
    number = {17},
    pages = {i494-i502},
    volume = {32},
    url = {+ http://dx.doi.org/10.1093/bioinformatics/btw450},
    doi = {10.1093/bioinformatics/btw450}
}

@article{Xia2009,
    title = {{Information-theoretic indices and an approximate significance test for testing the molecular clock hypothesis with genetic distances}},
    year = {2009},
    journal = {Molecular Phylogenetics and Evolution},
    author = {Xia, Xuhua},
    number = {3},
    month = {9},
    pages = {665--676},
    volume = {52},
    url = {https://linkinghub.elsevier.com/retrieve/pii/S1055790309001572},
    doi = {10.1016/j.ympev.2009.04.017},
    issn = {10557903},
    keywords = {AIC, BIC, Genetic distance, Information theory, Least-squares, Likelihood ratio test, Molecular clock}
}

@article{Scally2012,
    title = {{Insights into hominid evolution from the gorilla genome sequence}},
    year = {2012},
    journal = {Nature},
    author = {Scally, Aylwyn and Dutheil, Julien Y and Hillier, LaDeana W.},
    number = {7388},
    pages = {169--175},
    volume = {483},
    url = {http://www.nature.com/doifinder/10.1038/nature10842%5Cnhttp://www.nature.com/nature/journal/v483/n7388/full/nature10842.html%3FWT.ec_id%3DNATURE-20120308},
    doi = {10.1038/nature10842},
    issn = {0028-0836, 1476-4687}
}

@article{instral,
    title = {{INSTRAL: Discordance-Aware Phylogenetic Placement Using Quartet Scores}},
    year = {2019},
    journal = {Systematic Biology},
    author = {Rabiee, Maryam and Mirarab, Siavash},
    editor = {Posada, David},
    month = {8},
    volume = {syz045},
    url = {https://academic.oup.com/sysbio/advance-article/doi/10.1093/sysbio/syz045/5530610},
    doi = {10.1093/sysbio/syz045},
    issn = {1063-5157}
}

@article{Huang2009a,
    title = {{Integrating proteomic, transcriptional, and interactome data reveals hidden components of signaling and regulatory networks.}},
    year = {2009},
    journal = {Science signaling},
    author = {Huang, Shao-Shan Carol and Fraenkel, Ernest},
    number = {81},
    pages = {ra40},
    volume = {2},
    url = {http://www.pubmedcentral.nih.gov/articlerender.fcgi?artid=2889494&tool=pmcentrez&rendertype=abstract},
    isbn = {1937-9145},
    doi = {10.1126/scisignal.2000350},
    issn = {1937-9145},
    pmid = {19638617},
    keywords = {Algorithms, Animals, Cluster Analysis, Gene Expression Profiling, Gene Expression Profiling: methods, Humans, Models, Biological, Pheromones, Pheromones: pharmacology, Phosphorylation, Protein Binding, Protein Interaction Mapping, Protein Interaction Mapping: methods, Proteins, Proteins: genetics, Proteins: metabolism, Proteomics, Proteomics: methods, RNA, Messenger, RNA, Messenger: genetics, RNA, Messenger: metabolism, Saccharomyces cerevisiae, Saccharomyces cerevisiae Proteins, Saccharomyces cerevisiae Proteins: classification, Saccharomyces cerevisiae Proteins: genetics, Saccharomyces cerevisiae Proteins: metabolism, Saccharomyces cerevisiae: drug effects, Saccharomyces cerevisiae: genetics, Saccharomyces cerevisiae: metabolism, Signal Transduction}
}

@article{Williams2017,
    title = {{Integrative modeling of gene and genome evolution roots the archaeal tree of life}},
    year = {2017},
    journal = {Proceedings of the National Academy of Sciences},
    author = {Williams, Tom A and Sz{\"{o}}ll{\H{o}}si, Gergely J and Spang, Anja and Foster, Peter G and Heaps, Sarah E and Boussau, Bastien and Ettema, Thijs J G and Embley, T Martin},
    number = {23},
    pages = {E4602-E4611},
    volume = {114},
    url = {http://www.pnas.org/lookup/doi/10.1073/pnas.1618463114},
    doi = {10.1073/pnas.1618463114},
    issn = {0027-8424},
    pmid = {28533395},
    keywords = {Archaea, evolution, phylogenetics}
}

@article{Letunic2007,
    title = {{Interactive Tree Of Life (iTOL): an online tool for phylogenetic tree display and annotation}},
    year = {2007},
    journal = {Bioinformatics},
    author = {Letunic, Ivica and Bork, Peer},
    number = {1},
    pages = {127--128},
    volume = {23},
    publisher = {Oxford Univ Press},
    issn = {1367-4803}
}

@article{Mohajeri2016,
    title = {{Interchromosomal core duplicons drive both evolutionary instability and disease susceptibility of the Chromosome 8p23.1 region}},
    year = {2016},
    journal = {Genome Research},
    author = {Mohajeri, Kiana and Cantsilieris, Stuart and Huddleston, John and Nelson, Bradley J. and Coe, Bradley P. and Campbell, Catarina D. and Baker, Carl and Harshman, Lana and Munson, Katherine M. and Kronenberg, Zev N. and Kremitzki, Milinn and Raja, Archana and Catacchio, Claudia Rita and Graves, Tina A. and Wilson, Richard K. and Ventura, Mario and Eichler, Evan E.},
    number = {11},
    month = {11},
    pages = {1453--1467},
    volume = {26},
    url = {http://genome.cshlp.org/lookup/doi/10.1101/gr.211284.116},
    isbn = {8316415852},
    doi = {10.1101/gr.211284.116},
    issn = {1088-9051},
    pmid = {27803192}
}

@article{dogs,
    title = {{Interspecific Gene Flow Shaped the Evolution of the Genus Canis}},
    year = {2018},
    journal = {Current Biology},
    author = {Gopalakrishnan, Shyam and Sinding, Mikkel-Holger S. and Ramos-Madrigal, Jazmín and Niemann, Jonas and Samaniego Castruita, Jose A. and Vieira, Filipe G. and Car{\o}e, Christian and Montero, Marc de Manuel and Kuderna, Lukas and Serres, Aitor and Gonz{\'{a}}lez-Basallote, Víctor Manuel and Liu, Yan-Hu and Wang, Guo-Dong and Marques-Bonet, Tomas and Mirarab, Siavash and Fernandes, Carlos and Gaubert, Philippe and Koepfli, Klaus-Peter and Budd, Jane and Rueness, Eli Knispel and Sillero, Claudio and Heide-J{\o}rgensen, Mads Peter and Petersen, Bent and Sicheritz-Ponten, Thomas and Bachmann, Lutz and Wiig, Øystein and Hansen, Anders J. and Gilbert, M. Thomas P.},
    number = {21},
    month = {11},
    pages = {3441--3449},
    volume = {28},
    url = {https://linkinghub.elsevier.com/retrieve/pii/S0960982218311254},
    doi = {10.1016/j.cub.2018.08.041},
    issn = {09609822}
}

@article{Posada2001,
    title = {{Intraspecific gene genealogies: Trees grafting into networks}},
    year = {2001},
    journal = {Trends in Ecology and Evolution},
    author = {Posada, David and Crandall, Keith A},
    number = {1},
    pages = {37--45},
    volume = {16},
    isbn = {0169-5347 (Print)},
    doi = {10.1016/S0169-5347(00)02026-7},
    issn = {01695347},
    pmid = {11146143}
}

@book{West2001,
    title = {{Introduction to graph theory}},
    year = {2001},
    author = {West, Douglas Brent},
    volume = {2},
    publisher = {Prentice hall Upper Saddle River}
}

@article{Chojnowski2008,
    title = {{Introns outperform exons in analyses of basal avian phylogeny using clathrin heavy chain genes}},
    year = {2008},
    journal = {Gene},
    author = {Chojnowski, Jena L and Kimball, Rebecca T and Braun, Edward L},
    number = {1},
    month = {2},
    pages = {89--96},
    volume = {410},
    publisher = {Elsevier},
    url = {http://linkinghub.elsevier.com/retrieve/pii/S0378111907005963},
    doi = {10.1016/j.gene.2007.11.016},
    issn = {03781119}
}

@inproceedings{Portnoy2001,
    title = {{Intrusion detection with unlabeled data using clustering}},
    year = {2001},
    booktitle = {In Proceedings of ACM CSS Workshop on Data Mining Applied to Security (DMSA-2001},
    author = {Portnoy, Leonid and Eskin, Eleazar and Stolfo, Sal},
    publisher = {Citeseer}
}

@misc{iptol,
    title = {{iPTOL, Assembling the Tree of Life for the Plant Sciences}},
    year = {2013},
    author = {{iPlant Collaborative}},
    howpublished = {{\textbackslash}url{\{}https://pods.iplantcollaborative.org/wiki/display/iptol/Home{\}}}
}

@article{Nguyen2015a,
    title = {{IQ-TREE: A fast and effective stochastic algorithm for estimating maximum-likelihood phylogenies}},
    year = {2015},
    journal = {Molecular Biology and Evolution},
    author = {Nguyen, Lam Tung and Schmidt, Heiko A. and Von Haeseler, Arndt and Minh, Bui Quang},
    number = {1},
    volume = {32},
    isbn = {0737-4038},
    doi = {10.1093/molbev/msu300},
    issn = {15371719},
    pmid = {25371430}
}

@article{Hahn2016,
    title = {{Irrational exuberance for resolved species trees}},
    year = {2016},
    journal = {Evolution},
    author = {Hahn, Matthew W. and Nakhleh, Luay},
    number = {1},
    pages = {7--17},
    volume = {70},
    isbn = {1558-5646 (Electronic){\textbackslash}r0014-3820 (Linking)},
    doi = {10.1111/evo.12832},
    issn = {15585646},
    pmid = {26639662},
    keywords = {Comparative methods, Convergence, Incomplete lineage sorting, Introgression}
}

@article{Edwards2009,
    title = {{Is a new and general theory of molecular systematics emerging?}},
    year = {2009},
    journal = {Evolution},
    author = {Edwards, Scott V},
    number = {1},
    pages = {1--19},
    volume = {63},
    isbn = {0014-3820},
    doi = {10.1111/j.1558-5646.2008.00549.x},
    issn = {1558-5646},
    pmid = {19146594}
}

@article{Hohl2007,
    title = {{Is multiple-sequence alignment required for accurate inference of phylogeny?}},
    year = {2007},
    journal = {Systematic Biology},
    author = {H{\"{o}}hl, Michael and Ragan, Mark A.},
    number = {2},
    pages = {206--221},
    volume = {56},
    isbn = {1063-5157 (Print){\textbackslash}n1063-5157 (Linking)},
    doi = {10.1080/10635150701294741},
    issn = {10635157},
    pmid = {17454975},
    keywords = {Alignment-free methods, Bayesian, Distance estimation, Phylogenetics, Tree reconstruction}
}

@article{Lanier2012,
    title = {{Is recombination a problem for species-tree analyses?}},
    year = {2012},
    journal = {Systematic biology},
    author = {Lanier, Hayley C. and Knowles, L Lacey},
    number = {4},
    month = {7},
    pages = {691--701},
    volume = {61},
    url = {http://www.ncbi.nlm.nih.gov/pubmed/22215721},
    doi = {10.1093/sysbio/syr128},
    issn = {1076-836X},
    pmid = {22215721},
    keywords = {Algorithms, Classification, Classification: methods, Evolution, Molecular, Models, Genetic, Phylogeny, Recombination, Genetic}
}

@article{Hillis2003,
    title = {{Is sparse taxon sampling a problem for phylogenetic inference?}},
    year = {2003},
    journal = {Systematic biology},
    author = {Hillis, David M and Pollock, David D and McGuire, Jimmy A and Zwickl, Derrick Joel},
    number = {1},
    pages = {124--126},
    volume = {52},
    isbn = {1063-5157},
    doi = {10.1080/10635150390132911},
    issn = {1063-5157},
    pmid = {12554446}
}

@article{Felsenstein1993,
    title = {{Is there something wrong with the bootstrap on phylogenies? A reply to Hillis and Bull}},
    year = {1993},
    journal = {Systematic Biology},
    author = {Felsenstein, Joseph and Kishino, Hirohisa},
    number = {2},
    pages = {193--200},
    volume = {42},
    url = {http://www.jstor.org/stable/10.2307/2992541},
    isbn = {10635157},
    doi = {10.1093/sysbio/42.2.193},
    issn = {10635157}
}

@article{Liao2009,
    title = {{IsoRankN: spectral methods for global alignment of multiple protein networks.}},
    year = {2009},
    journal = {Bioinformatics},
    author = {Liao, Chung-Shou and Lu, Kanghao and Baym, Michael and Singh, Rohit and Berger, Bonnie},
    number = {12},
    month = {6},
    pages = {253--8},
    volume = {25},
    url = {http://bioinformatics.oxfordjournals.org/cgi/content/long/25/12/i253},
    doi = {10.1093/bioinformatics/btp203},
    issn = {1367-4811},
    pmid = {19477996},
    keywords = {Algorithms, Computational Biology, Computational Biology: methods, Databases, Protein, Protein Interaction Mapping, Protein Interaction Mapping: methods, Proteins, Proteins: chemistry, Software, Systems Biology, Systems Biology: methods}
}

@techreport{Culberson92,
    title = {{Iterated Greedy Graph Coloring and the Difficulty Landscape}},
    year = {1992},
    author = {Culberson, Joseph C},
    institution = {University of Alberta}
}

@article{Scornavacca2015,
    title = {{Joint amalgamation of most parsimonious reconciled gene trees}},
    year = {2015},
    journal = {Bioinformatics},
    author = {Scornavacca, Celine and Jacox, Edwin and Sz{\"{o}}llosi, Gergely J.},
    number = {6},
    pages = {841--848},
    volume = {31},
    doi = {10.1093/bioinformatics/btu728},
    issn = {14602059},
    pmid = {25380957}
}

@article{Redelings2005,
    title = {{Joint Bayesian Estimation of Alignment and Phylogeny}},
    year = {2005},
    journal = {Systematic Biology},
    author = {Redelings, B D and Suchard, Marc A},
    number = {3},
    pages = {401--418},
    volume = {54}
}

@article{Steel1993,
    title = {{Kaikoura tree theorems: Computing the maximum agreement subtree}},
    year = {1993},
    journal = {Information Processing Letters},
    author = {Steel, Michael and Warnow, Tandy},
    number = {2},
    month = {11},
    pages = {77--82},
    volume = {48},
    url = {http://www.sciencedirect.com/science/article/pii/0020019093901818},
    doi = {10.1016/0020-0190(93)90181-8},
    issn = {00200190},
    keywords = {Algorithms, Analysis of algorithms, Combinatorial problems}
}

@article{Leimeister2014,
    title = {{Kmacs: the k-mismatch average common substring approach to alignment-free sequence comparison.}},
    year = {2014},
    journal = {Bioinformatics},
    author = {Leimeister, Chris-Andre and Morgenstern, Burkhard},
    number = {14},
    month = {7},
    pages = {2000--8},
    volume = {30},
    url = {https://academic.oup.com/bioinformatics/article-lookup/doi/10.1093/bioinformatics/btu331 http://www.ncbi.nlm.nih.gov/pubmed/24828656 http://www.pubmedcentral.nih.gov/articlerender.fcgi?artid=PMC4080746},
    doi = {10.1093/bioinformatics/btu331},
    issn = {1367-4811},
    pmid = {24828656}
}

@article{Kraken,
    title = {{Kraken: ultrafast metagenomic sequence classification using exact alignments}},
    year = {2014},
    journal = {Genome Biology},
    author = {Wood, Derrick E and Salzberg, Steven L},
    number = {3},
    pages = {R46},
    volume = {15},
    url = {http://genomebiology.biomedcentral.com/articles/10.1186/gb-2014-15-3-r46},
    isbn = {1465-6914 (Electronic){\textbackslash}r1465-6906 (Linking)},
    doi = {10.1186/gb-2014-15-3-r46},
    issn = {1465-6906},
    pmid = {24580807},
    arxivId = {Figures, S., 2010. Supplementary information. Nature, 1(c), pp.1–7. Available at: http://www.pubmedcentral.nih.gov/articlerender.fcgi?artid=3006164{\&}tool=pmcentrez{\&}rendertype=abstract.}
}

@article{Gardner2015,
    title = {{kSNP3.0: SNP detection and phylogenetic analysis of genomes without genome alignment or reference genome}},
    year = {2015},
    journal = {Bioinformatics},
    author = {Gardner, Shea N. and Slezak, Tom and Hall, Barry G.},
    number = {17},
    pages = {2877--2878},
    volume = {31},
    isbn = {1553-7404 (Electronic){\textbackslash}r1553-7390 (Linking)},
    doi = {10.1093/bioinformatics/btv271},
    issn = {14602059},
    pmid = {25913206}
}

@article{Hosner2015,
    title = {{Land connectivity changes and global cooling shaped the colonization history and diversification of New World quail (Aves: Galliformes: Odontophoridae)}},
    year = {2015},
    journal = {Journal of Biogeography},
    author = {Hosner, Peter A and Braun, Edward L and Kimball, Rebecca T},
    number = {10},
    month = {10},
    pages = {1883--1895},
    volume = {42},
    url = {http://dx.doi.org/10.1111/jbi.12555 http://doi.wiley.com/10.1111/jbi.12555},
    isbn = {1365-2699},
    doi = {10.1111/jbi.12555},
    issn = {03050270},
    keywords = {Beringia, Climate change, Dispersal, Faunal interchange, Isthmus of panama, Phylogeny, Ptilopachus, Range disjunction, Vicariance}
}

@article{SpringerGatesy,
    title = {{Land plant origins and coalescence confusion.}},
    year = {2014},
    journal = {Trends in plant science},
    author = {Springer, Mark S and Gatesy, John},
    number = {5},
    month = {5},
    pages = {267--9},
    volume = {19},
    url = {http://www.sciencedirect.com/science/article/pii/S1360138514000570 http://europepmc.org/abstract/med/24641875},
    doi = {10.1016/j.tplants.2014.02.012},
    issn = {1878-4372},
    pmid = {24641875}
}

@article{sauder,
    title = {{Large-Scale Comparison of Protein Sequence Alignment Algorithms With Structure Alignments}},
    year = {2000},
    journal = {Proteins},
    author = {Sauder, J. Michael and Arthur, Jonathan W. and Dunbrack, Roland L.},
    pages = {6--22},
    volume = {40},
    url = {http://citeseerx.ist.psu.edu/viewdoc/summary?doi=10.1.1.24.7863}
}

@incollection{Wheeler2009,
    title = {{Large-scale neighbor-joining with NINJA}},
    year = {2009},
    booktitle = {Algorithms in Bioinformatics},
    author = {Wheeler, Travis J},
    pages = {375--389},
    publisher = {Springer},
    isbn = {3642042406}
}

@article{ruminant,
    title = {{Large-scale ruminant genome sequencing provides insights into their evolution and distinct traits}},
    year = {2019},
    journal = {Science},
    author = {Chen, Lei and Qiu, Qiang and Jiang, Yu and Wang, Kun and Lin, Zeshan and Li, Zhipeng and Bibi, Faysal and Yang, Yongzhi and Wang, Jinhuan and Nie, Wenhui and Su, Weiting and Liu, Guichun and Li, Qiye and Fu, Weiwei and Pan, Xiangyu and Liu, Chang and Yang, Jie and Zhang, Chenzhou and Yin, Yuan and Wang, Yu and Zhao, Yue and Zhang, Chen and Wang, Zhongkai and Qin, Yanli and Liu, Wei and Wang, Bao and Ren, Yandong and Zhang, Ru and Zeng, Yan and da Fonseca, Rute R. and Wei, Bin and Li, Ran and Wan, Wenting and Zhao, Ruoping and Zhu, Wenbo and Wang, Yutao and Duan, Shengchang and Gao, Yun and Zhang, Yong E. and Chen, Chunyan and Hvilsom, Christina and Epps, Clinton W. and Chemnick, Leona G. and Dong, Yang and Mirarab, Siavash and Siegismund, Hans Redlef and Ryder, Oliver A. and Gilbert, M. Thomas P. and Lewin, Harris A. and Zhang, Guojie and Heller, Rasmus and Wang, Wen},
    number = {6446},
    month = {6},
    pages = {eaav6202},
    volume = {364},
    url = {http://www.sciencemag.org/lookup/doi/10.1126/science.aav6202},
    doi = {10.1126/science.aav6202},
    issn = {0036-8075}
}

@article{RNASim,
    title = {{Large-scale simulation of RNA macroevolution by an energy-dependent fitness model}},
    year = {2009},
    journal = {arXiv},
    author = {Guo, Sheng and Wang, Li-San and Kim, Junhyong},
    month = {12},
    volume = {0912.2326},
    url = {http://arxiv.org/abs/0912.2326},
    arxivId = {0912.2326}
}

@article{Molloy2019,
    title = {{Large-scale Species Tree Estimation}},
    year = {2019},
    journal = {ArXiv preprint: 1904.02600},
    author = {Molloy, Erin and Warnow, Tandy},
    month = {4},
    url = {http://arxiv.org/abs/1904.02600},
    arxivId = {1904.02600}
}

@article{Ochman2000,
    title = {{Lateral gene transfer and the nature of bacterial innovation}},
    year = {2000},
    journal = {Nature},
    author = {Ochman, Howard and Lawrence, Jeffrey G and Groisman, Eduardo A},
    number = {6784},
    pages = {299--304},
    volume = {405},
    url = {http://www.ncbi.nlm.nih.gov/pubmed/10830951%0Ahttp://www.nature.com/doifinder/10.1038/35012500},
    isbn = {0028-0836 (Print){\textbackslash}r0028-0836 (Linking)},
    doi = {10.1038/35012500},
    issn = {00280836},
    pmid = {10830951},
    keywords = {Bacteria, Bacteria: genetics, Bacterial, Bacteriophages, Bacteriophages: genetics, Conjugation, DNA, Drug Resistance, Evolution, Genes, Genetic, Microbial, Microbial: genetics, Molecular, Recombination, Transformation, Virulence, Virulence: genetics}
}

@article{Patterson2013,
    title = {{Lateral gene transfer, rearrangement, reconciliation}},
    year = {2013},
    journal = {BMC Bioinformatics},
    author = {Patterson, Murray and Sz{\"{o}}ll{\H{o}}si, Gergely and Daubin, Vincent and Tannier, Eric},
    number = {Suppl 15},
    pages = {S4},
    volume = {14},
    url = {http://bmcbioinformatics.biomedcentral.com/articles/10.1186/1471-2105-14-S15-S4},
    doi = {10.1186/1471-2105-14-S15-S4},
    issn = {1471-2105},
    pmid = {24564205},
    arxivId = {1306.6656}
}

@article{Stoneking2011,
    title = {{Learning about human population history from ancient and modern genomes}},
    year = {2011},
    journal = {Nature},
    author = {Stoneking, Mark and Krause, Johannes},
    number = {9},
    pages = {603--614},
    volume = {12},
    publisher = {Nature Publishing Group},
    url = {http://dx.doi.org/10.1038/nrg3029},
    doi = {10.1038/nrg3029},
    issn = {1471-0056},
    pmid = {21850041}
}

@book{Mossel2006,
    title = {{Learning nonsingular phylogenies and hidden Markov models}},
    year = {2006},
    booktitle = {Annals of Applied Probability},
    author = {Mossel, Elchanan and Roch, Sébastien},
    number = {2},
    pages = {583--614},
    volume = {16},
    isbn = {1050516060},
    doi = {10.1214/105051606000000024},
    issn = {10505164},
    arxivId = {cs/0502076},
    keywords = {Evolutionary trees, Hidden Markov models, PAC learning, Phylogenetic reconstruction}
}

@book{Pevzner2008,
    title = {{Lecture Notes in Bioinformatics life science II}},
    year = {2008},
    author = {Pevzner, P and Waterman, M},
    pages = {305},
    isbn = {9783642025037},
    doi = {10.1109/TIM.2002.802244}
}

@article{Smykal2015,
    title = {{Legume Crops Phylogeny and Genetic Diversity for Science and Breeding}},
    year = {2015},
    journal = {Critical Reviews in Plant Sciences},
    author = {Sm{\'{y}}kal, Petr and Coyne, Clarice J. and Ambrose, Mike J. and Maxted, Nigel and Schaefer, Hanno and Blair, Matthew W. and Berger, Jens and Greene, Stephanie L. and Nelson, Matthew N. and Besharat, Naghmeh and Vymyslick{\'{y}}, Tomáš and Toker, Cengiz and Saxena, Rachit K. and Roorkiwal, Manish and Pandey, Manish K. and Hu, Jinguo and Li, Ying H. and Wang, Li X. and Guo, Yong and Qiu, Li J. and Redden, Robert J. and Varshney, Rajeev K.},
    pages = {43--104},
    volume = {34},
    isbn = {0735-2689},
    doi = {10.1080/07352689.2014.897904},
    issn = {15497836},
    keywords = {Fabaceae, crop wild relatives, domestication, genetic diversity, introgression, legumes, phylogeny}
}

@article{Nadeau1984,
    title = {{Lengths of chromosomal segments conserved since divergence of man and mouse.}},
    year = {1984},
    journal = {Proceedings of the National Academy of Sciences},
    author = {Nadeau, J H and Taylor, B A},
    number = {3},
    pages = {814--8},
    volume = {81},
    url = {http://www.pubmedcentral.nih.gov/articlerender.fcgi?artid=344928&tool=pmcentrez&rendertype=abstract},
    isbn = {0027-8424},
    doi = {10.1073/pnas.81.3.814},
    issn = {0027-8424},
    pmid = {6583681},
    keywords = {Animals, Biological Evolution, Chromosome Mapping, Genetic, Genetic Linkage, Humans, Mathematics, Mice, Mice: genetics, Models, Recombination, Species Specificity}
}

@article{Romiguier2013,
    title = {{Less is more in mammalian phylogenomics: AT-rich genes minimize tree conflicts and unravel the root of placental mammals.}},
    year = {2013},
    journal = {Molecular biology and evolution},
    author = {Romiguier, Jonathan and Ranwez, Vincent and Delsuc, Frédéric and Galtier, Nicolas and Douzery, Emmanuel J P},
    number = {9},
    month = {9},
    pages = {2134--44},
    volume = {30},
    url = {http://www.ncbi.nlm.nih.gov/pubmed/23813978},
    doi = {10.1093/molbev/mst116},
    issn = {1537-1719},
    pmid = {23813978},
    keywords = {biased gene conversion, gc-content, incomplete lineage sorting, phylogenomics, placental mammal}
}

@article{Schluter1997,
    title = {{Likelihood of Ancestor States in Adaptive Radiation}},
    year = {1997},
    journal = {Evolution},
    author = {Schluter, Dolph and Price, Trevor and Mooers, Arne O. and Ludwig, Donald},
[truncated: 397,970 more chars]
